# Supplementary material for: Analysis of the Health Product Profile Directory — a new tool to inform priority-setting in global public health
Source: Health Res Policy Syst. 2019 Dec 12;17:97. doi: 10.1186/s12961-019-0507-1 (PMC6909642; doi:10.1186/s12961-019-0507-1)
Supplement: Supplementary file 1 — Additional file 1. Download of data contained in the Health Product Profile Directory, 5 May 2019. [file 12961_2019_507_MOESM1_ESM.xlsx]

## Sheet: Download data 31-5-19
Author	Comments	ContactEmail	Disease	DocumentUrl	Document_title	Efficacy	Indication	Intended_Use	Performance	Product_Type	Safety	Sample_type_and_volume	Status	Target_Population	URL	Use_setting	Year_Published	WHO_or_Non_WHO
SERUM INSTITUTE			Bacteria Streptococcus Pneumoniae		PNEUMOCOCCAL CONJUGATE VACCINE - 10 VALENT		PNEUMOCOCCAL CONJUGATE VACCINE - 10 VALENT			Vaccine			Active		Reported by nora.dellepiane@seruminstitute.com & ssj@seruminstitute.com (Suresh Jadhav) of Serum Institute of India	Reported by nora.dellepiane@seruminstitute.com &amp; ssj@seruminstitute.com (Suresh Jadhav) of Serum Institute of India	2017
FIND			Bacterial Vs Non-Bacterial Fever		Target Product Profile for a Diagnostic Assay to Differentiate between Bacterial and Non-Bacterial Infections and Reduce Antimicrobial Overuse in Resource-Limited Settings: An Expert Consensus		Bacterial vs non-bacterial assay validation	Rapid, biomarker-based testing to differentiate between bacterial and non-bacterial infections to guide antimicrobial treatment.	Minimal diagnostic performance requirements of &gt;90% and &gt;80% for sensitivity and specificity, respectively.	Diagnostic		Acceptable (must have): Capillary blood or urine --&gt; - Capillary blood: patients &gt; 6 years[41] - 100&mu;L (~ 4 drops); pediatric patients 2&ndash;6 years[41]&ndash; 50&ndash;100&mu;L (~2 drops); - Saliva: &lt; 0.5mL	Active	Acceptable (must have): Children with non-severe, non-malarial acute fever presenting at health facilities. Desired (woud like): Total febrile population (including neonates) presenting with fever.	http://journals.plos.org/plosone/article?id=10.1371/journal.pone.0161721	Acceptable (must have): Primary health care facilities (level 1) Desired (woud like): Informal health care settings (level 0) Primary health care facilities (level 1) and informal health care settings (level 0) with untrained or minimally trained stafftrained staff represent the most diagnostically underserved facilities in many health care systems, particularly in resource-limited settings and w…	2016
PATH			Blinding Trachoma		Diagnostics for neglected tropical diseases		Blinding trachoma	To support the goal of elimination, the tool will monitor disease prevalence following mass drug administration and inform the decision to adjust the treatment strategy.	Clinical sensitivity: At least 70%Clinical specificity: At least 95%Reproducibility: Replicate determinationsof weak positive specimensclassify the same ≥ 95% of thetimeComparative referencemethod: Current laboratory-based,regulatory-approved nucleicacid amplification tool	Diagnostic		Dry swab of conjunctiva of eye; only one swab required	Active	Children 1 to 5 years old	https://www.finddx.org/wp-content/uploads/2016/03/PATH-2015_Dx-for-NTDs-Target-Products-Profile-report.pdf	Health care professional trained in eye examination	2015
SERUM INSTITUTE			Breast Cancer		RECOMBINANT BCG VACCINE (BC) FOR 2ND LINE BC TREATMENT		RECOMBINANT BCG VACCINE (BC) FOR 2ND LINE BC TREATMENT			Vaccine			Active		Reported by nora.dellepiane@seruminstitute.com & ssj@seruminstitute.com (Suresh Jadhav) of Serum Institute of India	Reported by nora.dellepiane@seruminstitute.com &amp; ssj@seruminstitute.com (Suresh Jadhav) of Serum Institute of India	2017
GHIT FUND			Buruli Ulcer		Product development platform		M. ulcerans - specific vaccines			Vaccine			Active		Reported by kei.katsuno@ghitfund.org & kana.oiwa@ghitfund.org of the Global Health Innovative Technology Fund, related to RfPs on https://www.ghitfund.org/afag/grant/en	Reported by kei.katsuno@ghitfund.org & kana.oiwa@ghitfund.org of the Global Health Innovative Technology Fund, related to RfPs on https://www.ghitfund.org/afag/grant/en	2013
GHIT FUND			Buruli Ulcer		Product development platform		Safer and more effective drugs with shorter treatment courses (< 2 months)			Drug			Active		Reported by kei.katsuno@ghitfund.org & kana.oiwa@ghitfund.org of the Global Health Innovative Technology Fund, related to RfPs on https://www.ghitfund.org/afag/grant/en	Reported by kei.katsuno@ghitfund.org & kana.oiwa@ghitfund.org of the Global Health Innovative Technology Fund, related to RfPs on https://www.ghitfund.org/afag/grant/en	2013
GHIT FUND			Buruli Ulcer		Product development platform		&bull; Accurate, sensitive POC RDTs			Diagnostic			Active		Reported by kei.katsuno@ghitfund.org & kana.oiwa@ghitfund.org of the Global Health Innovative Technology Fund, related to RfPs on https://www.ghitfund.org/afag/grant/en		2013
FIND			Chagas Disease		Target Product Profile (TPP) for Chagas Disease Point-of-Care Diagnosis and Assessment of Response to Treatment		Chagas Disease	Assessment of response to anti-parasitic treatment in the chronic phase: assess antiparasitic therapeutic response (based on persistent negativization of parasitemia or reduced parasitic load evaluation though molecular biology methods)	Sensitivity: >95%Specificity: 100%	Diagnostic		2–3 samples (before and after treatment)Ideal: urineIdeal: blood (maximum of 5 mL [adults] and 2 mL [children]); Ideal: urine	Active	Assessment of response to anti-parasitic treatment in the chronic phase	http://www.finddx.org/wp-content/uploads/2016/02/Porras-TPP-PoC-ChD-DX-ToC-2015.pdf	Infrastructure: Reference center, PHC and second level of care. Ideally: no cold chain; Acceptable: minimum cold chain (2°C–8°C); Unacceptable: conservation Technical skills: GLP trained technical staff with quality certification	2015
FIND			Chagas Disease		Target Product Profile (TPP) for Chagas Disease Point-of-Care Diagnosis and Assessment of Response to Treatment		Chagas Disease	Point-of-care diagnosis for patients in chronic phase of Chagas disease	Sensitivity: Equal to or greater than standard serological testsSpecificity: 100%. No crossreaction with other parasites (e.g., Leishmania, T. rangeli)	Diagnostic		Ideal: saliva/ urine; Alternative: whole blood, plasma or serumSamples processed individually	Active	Asymptomatic infected patients, referred symptomatic individuals, and positive blood donors	http://www.finddx.org/wp-content/uploads/2016/02/Porras-TPP-PoC-ChD-DX-ToC-2015.pdf	Infrastructure:Point of care, including community based facility external to health center (no transportation required)Technical skills: Adequately trained technical staff or community works with minimum quality certification standards	2015
FIND			Chagas Disease		Target Product Profile (TPP) for Chagas Disease Point-of-Care Diagnosis and Assessment of Response to Treatment		Chagas Disease	Point-of-care diagnosis for patients in the acute phase of Chagas disease: Congenital transmission	Sensitivity: >95%Specificity: 100%. Ideal: integrated into routine health care screening (e.g., metabolic screening)	Diagnostic		(i) Maximum. 2 ml of cord or peripheral blood obtained specifically for diagnostic test; (ii) Blood sample collected for routine screening for infectious or metabolic diseases; (iii) Ideal: urine sampleSamples processed individually	Active	Pregnant women and women admitted at delivery living or born in endemic countries (knowing that >70% have no signs or symptoms)	http://www.finddx.org/wp-content/uploads/2016/02/Porras-TPP-PoC-ChD-DX-ToC-2015.pdf	Infrastructure: (i) Ideal: processing at point of care; (ii) Less desirable: samples processed in a reference laboratory transported without cold chainTechnical skills:Good laboratory practices (GLP)– trained technical staff with quality certification. Screening conducted by staff who assisted the childbirth	2015
DNDI			Chagas Disease		Target Product Profile for Chagas Disease	Acceptable: non inferior to benznidazole standard dose in all regions (parasitological)Ideal: superiority to benznidazole standard dose to different phases of disease (acute and chronic) (parasitological)	Product will be an oral/parenteral drug to treat chronic and acute chagas disease	Acceptable: chronic Ideal: chronic and acute		Drug	Acceptable: Superiority to benznidazole in the frequency of definitive treatment discontinuations for medical indication (clinical and laboratory), contraindicated for pregnant women, no genotoxicity; no pro-arrythmic potential, no clinically significant interaction with anti-arrythmic and anticoagulants drugsIdeal: Superiority to benznidazole in the frequency of definitive treatment discontinuat…	Acceptable: Superiority to benznidazole in the frequency of definitive treatment discontinuations for medical indication (clinical and laboratory), contraindicated for pregnant women, no genotoxicity; no pro-arrythmic potential, no clinically significant interaction with anti-arrythmic and anticoagulants drugs Ideal: Superiority to benznidazole in the frequency of definitive treatment discontinua…	Active	Acceptable: chronic Ideal: chronic and acute	https://www.dndi.org/diseases-projects/chagas/chagas-target-product-profile/	https://www.dndi.org/diseases-projects/chagas/chagas-target-product-profile/	2017
FIND			Chagas Disease		Target Product Profile (TPP) for Chagas Disease Point-of-Care Diagnosis and Assessment of Response to Treatment		Chagas Disease	Point-of-care diagnosis for patients in the acute phase of Chagas disease: Vector and oral transmission	Sensitivity: >95%Specificity: 100%. Ideal: integrated into routine health care screening (e.g., metabolic screening). Should differentiate T. cruzi from T. rangeli	Diagnostic		(i) 2–5 mL blood or serum; (ii) Ideal: urine, saliva sampleSamples processed individually	Active	(i) Differential diagnosis for at risk population with febrile syndrome; (ii) Active search in cases of possible exposure (contacts)	http://www.finddx.org/wp-content/uploads/2016/02/Porras-TPP-PoC-ChD-DX-ToC-2015.pdf	Infrastructure: (i) Ideal: processing at point of care; (ii) Less desirable: samples processed in a reference lab and transported without cold chainTechnical skills: GLP-trained technical staff with quality certification	2015
GHIT FUND			Chagas Disease		Product development platform		Therapeutic and preventative vaccines			Vaccine			Active		Reported by kei.katsuno@ghitfund.org & kana.oiwa@ghitfund.org of the Global Health Innovative Technology Fund, related to RfPs on https://www.ghitfund.org/afag/grant/en	Reported by kei.katsuno@ghitfund.org & kana.oiwa@ghitfund.org of the Global Health Innovative Technology Fund, related to RfPs on https://www.ghitfund.org/afag/grant/en	2013
FIND			Chagas Disease		Target Product Profile (TPP) for Chagas Disease Point-of-Care Diagnosis and Assessment of Response to Treatment		Chagas Disease	Point-of-care diagnosis for patients in the acute phase of Chagas disease: Reactivation of infection associated with immune suppression in organ transplants, blood transfusion transmission	Sensitivity: >95%Specificity: 100%. Ideal: integrated into routine screening. Should differentiate between T. cruzi and T. rangeli. In the case of diagnosis in central nervous system manifestations of HIV/AIDS, it should differentiate T. cruzi from other opportunistic infections, such as toxoplasmosis	Diagnostic		Blood, cerebral spinal fluid, tissue from chagoma. Samples processed individually	Active	Active surveillance	http://www.finddx.org/wp-content/uploads/2016/02/Porras-TPP-PoC-ChD-DX-ToC-2015.pdf	Infrastructure:(i) Ideal: processing at point-of-care; (ii) Less desirable: samples processed in a reference laboratory and transported without cold chainTechnical skills:GLP-trained technical staff with quality certification	2015
GHIT FUND			Chagas Disease		Hit-to-lead platform		Program Scope as follows -The key requirement of the Hit-to-Lead Platform is to convert drug hits originated from Japanese compound libraries into lead series through a comprehensive assessment of chemical integrity, synthetic accessibility, scalability and novelty, functional behavior, and structure-activity relationships (SAR), as well as bio-physiochemical and absorption, distribution, metabol…			Drug			Active		Reported by kei.katsuno@ghitfund.org & kana.oiwa@ghitfund.org of the Global Health Innovative Technology Fund, related to RfPs on https://www.ghitfund.org/afag/scrp/en	Reported by kei.katsuno@ghitfund.org &amp; kana.oiwa@ghitfund.org of the Global Health Innovative Technology Fund, related to RfPs on https://www.ghitfund.org/afag/scrp/en	2014
GHIT FUND			Chagas Disease		Product development platform		&bull; Accurate, sensitive POC RDTs			Diagnostic			Active		Reported by kei.katsuno@ghitfund.org & kana.oiwa@ghitfund.org of the Global Health Innovative Technology Fund, related to RfPs on https://www.ghitfund.org/afag/grant/en		2013
GHIT FUND			Chagas Disease		Product development platform		Safer and more effective drugs with shorter treatment courses (< 30 days) and pediatric formulations			Drug			Active		Reported by kei.katsuno@ghitfund.org & kana.oiwa@ghitfund.org of the Global Health Innovative Technology Fund, related to RfPs on https://www.ghitfund.org/afag/grant/en	Reported by kei.katsuno@ghitfund.org & kana.oiwa@ghitfund.org of the Global Health Innovative Technology Fund, related to RfPs on https://www.ghitfund.org/afag/grant/en	2013
GHIT FUND			Chagas Disease		Screening platform		Program Scope as follows -The expectation is that the Japanese entity will provide its relevant compound libraries to their PDP partner, who will then conduct screening with support from their established screening organization network. -To facilitate the screening of compound libraries for identification of novel compounds for malaria, tuberculosis, Chagas disease and leishmaniasis. -The goal is…			Drug			Active		Reported by kei.katsuno@ghitfund.org & kana.oiwa@ghitfund.org of the Global Health Innovative Technology Fund, related to RfPs on https://www.ghitfund.org/afag/scrp/en	Reported by kei.katsuno@ghitfund.org &amp; kana.oiwa@ghitfund.org of the Global Health Innovative Technology Fund, related to RfPs on https://www.ghitfund.org/afag/scrp/en	2013
WHO			Chlamydia		Target Product Profile – Combined/Mono Chlamydial Infection Test		Surveillance/case management: sexually active population, including key populations (e.g. MSM, SW, STI-clinic/service attendees) Target price per test (excluding the&nbsp;cost of a device or reader)&nbsp;&lt;US$5 &lt;US$1	Healthcare settings particularly at primary care level (level 1) or above	Clinical sensitivity: Minimal:&nbsp; &gt;90% (LL &gt; 90%) (genital) Optimal: 100% (genital) Clinical specificity: Minimal&nbsp; 98% (LL &gt; 95%) (genital) Optimal 100% (genital)	Diagnostic		Minimal: First-catch urine &gt;= 2h since last void (all persons), healthcare&nbsp;worker collected vaginal swab.&nbsp; Optimal:&nbsp;Any urine (all persons), self-collected vaginal swab	Active	Screening/regular testing: under age of 25 years and key populations &nbsp;	USE2 https://www.who.int/reproductivehealth/POTC-TPPs-2016.pdf?ua=1&ua=1	Healthcare settings particularly at primary care level (level 1) or above	2014	WHO
BILL AND MELINDA GATES FOUNDATION (BMGF)			Contraception		Male Contraception iTPP 08Mar2016	Minimum: Onset of effect should be within 3 months of treatment initiation.Contraceptive efficacy >85%Contraceptive effect is reversible.Time to reversal is predictable: 95% of men return to fertility in 12 months from stopping treatment or end of labeled duration of effectOptimistic: Onset of effect should be within 2 weeks of treatment initiationContraceptive efficacy >90%Contraceptive effect i…	Minimum: Prevention of fathering pregnanciesOptimistic: Prevention of fathering pregnanciesAnnotations: NA	Minimum: Heterosexually active males (>18yo) who do not currently use or for whom other contraceptive methods are inappropriate or unacceptable and who wish to control their own fertilityOptimistic: Postpubescent heterosexually active males who wish to control their own fertilityAnnotations: A substantial amount of the population would be where the male partner needs to or assumes responsibility …		Not Defined	Minimum: Safety: Less than 1 SAE in 500 men treatment related SAELow rate of (27%) 1discontinuation from treatment due to side effects after 1 yrAdverse event and treatment discontinuation rates due to AE rate are similar to female oral contraceptivesOnly mildly interferes with sexual desire, coitus or intimacy; comparable to condom useNo measurable residual the semen drug or active metabolite co…	Minimum: Safety: Less than 1 SAE in 500 men treatment related SAELow rate of (27%) 1discontinuation from treatment due to side effects after 1 yrAdverse event and treatment discontinuation rates due to AE rate are similar to female oral contraceptivesOnly mildly interferes with sexual desire, coitus or intimacy; comparable to condom useNo measurable residual the semen drug or active metabolite co…	Active	Minimum: Heterosexually active males (>18yo) who do not currently use or for whom other contraceptive methods are inappropriate or unacceptable and who wish to control their own fertilityOptimistic: Postpubescent heterosexually active males who wish to control their own fertilityAnnotations: A substantial amount of the population would be where the male partner needs to or assumes responsibility …	Reported by ajoy.chakrabarti@gatesfoundation.org of the Bill and Melinda Gates Foundation	Reported by ajoy.chakrabarti@gatesfoundation.org of the Bill and Melinda Gates Foundation	2016
BILL AND MELINDA GATES FOUNDATION (BMGF)			Contraception		Improved Continuous Use Contraception in Women iTPP 18Jan2017	Minimum: Onset of effect is during the following cycle after method is initiated per clinical guidance/label, so as long as administration is pre-fertilization.Pearl Index Contraceptive effect is reversible without increase in complications for pregnancy or health of baby.Time to reversal4: From the time the product is withdrawn or end of labeled duration of effect, median return to ovulation and…	Minimum: Safe and effective reversible contraception, with duration of 1+ months, for women would like to delay, space, or limit pregnancyOptimistic: Same as minimumAnnotations: NA	Minimum: All women (including adolescents), with need or desire contraceptionOptimistic: Same as minimumAnnotations: NA		Not Defined	Minimum: Less than 1 treatment related SAE in 500 womenNo venous thromboembolism in obese womenOptimistic: Same as minimumAnnotations: NA	Minimum: Less than 1 treatment related SAE in 500 womenNo venous thromboembolism in obese womenOptimistic: Same as minimumAnnotations: NA	Active	Minimum: All women (including adolescents), with need or desire contraceptionOptimistic: Same as minimumAnnotations: NA	Reported by ajoy.chakrabarti@gatesfoundation.org of the Bill and Melinda Gates Foundation	Reported by ajoy.chakrabarti@gatesfoundation.org of the Bill and Melinda Gates Foundation	2017
BILL AND MELINDA GATES FOUNDATION (BMGF)			Contraception		Target Product Profile_Longer-acting injectable	Minimum: Perfect use greater than 99%Optimistic: Perfect use greater than 99%Annotations: NA	Minimum: Contraception for 6 monthsOptimistic: Contraception for 6 monthsAnnotations: NA	Minimum: All reproductive-age non-pregnant women(including adolescents, lactating and HIVpositivewomen) who would like to spacetheir pregnancies for at least one yearOptimistic: Same as MinimumAnnotations: NA		Injectable	Minimum: Bleeding pattern may be irregular, but sideeffects in general are no worse than existingDMPA productsOptimistic: Predictable bleeding pattern after 3 monthsof use; no hypoestrogenism or associatedside effects (e.g., vaginal atrophy; bonedensity effects)Annotations: NA	Minimum: Bleeding pattern may be irregular, but sideeffects in general are no worse than existingDMPA productsOptimistic: Predictable bleeding pattern after 3 monthsof use; no hypoestrogenism or associatedside effects (e.g., vaginal atrophy; bonedensity effects)Annotations: NA	Active	Minimum: All reproductive-age non-pregnant women(including adolescents, lactating and HIVpositivewomen) who would like to spacetheir pregnancies for at least one yearOptimistic: Same as MinimumAnnotations: NA	Reported by ajoy.chakrabarti@gatesfoundation.org of the Bill and Melinda Gates Foundation	Reported by ajoy.chakrabarti@gatesfoundation.org of the Bill and Melinda Gates Foundation	2014
BILL AND MELINDA GATES FOUNDATION (BMGF)			Contraception		Permanent Contraception iTPP_01 Aug 2017	Minimum: Typical use efficacy of greater than or equal to 98%Onset of effect is within 30 days of administrationOptimistic: Same as minimum, plus onset of effect is immediateAnnotations: 30 days represent the current menstrual cycle	Minimum: Safe and effective permanent contraception for women who would like to prevent all future pregnanciesOptimistic: Same as minimumAnnotations: Definition of Permanent Contraception: no potential to reverse unless a decision is made to reverse; without the need for further contraception	Minimum: All women of reproductive age, with need or desire to prevent all future pregnancies and who understand that the method will be permanentOptimistic: Same as minimumAnnotations: NA		Not Defined	Minimum: No adverse effects on non-target reproductive tract or other tissues.Well-tolerated with minimal procedure-related discomfort (similar to placement of an IUDLow risk (No systemic toxicity or anaphylaxisNo bleeding irregularitiesAny discomfort is mild and not lasting for more than one monthFrequency of SAEs no greater than those related to tubal ligationOptimistic: Same as minimum, plus n…	Minimum: No adverse effects on non-target reproductive tract or other tissues.Well-tolerated with minimal procedure-related discomfort (similar to placement of an IUDLow risk (No systemic toxicity or anaphylaxisNo bleeding irregularitiesAny discomfort is mild and not lasting for more than one monthFrequency of SAEs no greater than those related to tubal ligationOptimistic: Same as minimum, plus n…	Active	Minimum: All women of reproductive age, with need or desire to prevent all future pregnancies and who understand that the method will be permanentOptimistic: Same as minimumAnnotations: NA	Reported by ajoy.chakrabarti@gatesfoundation.org of the Bill and Melinda Gates Foundation	Reported by ajoy.chakrabarti@gatesfoundation.org of the Bill and Melinda Gates Foundation	2017
BILL AND MELINDA GATES FOUNDATION (BMGF)			Cryptosporidiosis		CryptoiTPPWHO	Minimum: Clinical response: Primary: Non-inferiority to SOC for cryptosporidium on cessation of diarrhea by 7 days post-therapy initiation, based on proportion of responders. If no therapy is indicated for the target population (e.g., children Efficacy among HIV+ children not required.ANDParasitological response: Primary: Non-inferiority to SOC on conversion to stool negativity or decreased paras…	Minimum: This product is indicated for cryptosporidiosis due to Cryptosporidium parvum and C. hominis, presenting with diarrhea Optimistic: This product is indicated for cryptosporidiosis due to infection with relevant Cryptosporidium species, presenting with diarrhea. For syndromic use in individuals presenting with diarrhea in high-burden regions. For use in non-diarrheal, Cryptosporidium-infec…	Minimum: Children 6-months to 5-years of age Optimistic: Children 2-months to 5-years of age		Drug	Minimum: Adverse events:Drug-related, serious adverse event (SAE) rate ≤ 1%. Risk-benefit ratio consistent with the population being studied and risk-benefit ratio no worse than SOC.Precautions/Warnings:Appropriate to resource-limited settings and target population.Drug-drug interactions:No unmanageable, clinically significant, drug-drug interactions with drugs commonly used in target population.…	Minimum: Adverse events: Drug-related, serious adverse event (SAE) rate &le; 1%. Risk-benefit ratio consistent with the population being studied and risk-benefit ratio no worse than SOC. Precautions/Warnings: Appropriate to resource-limited settings and target population. Drug-drug interactions: No unmanageable, clinically significant, drug-drug interactions with drugs commonly used in target pop…	Active	Minimum: Children 6-months to 5-years of age Optimistic: Children 2-months to 5-years of age	Reported by ajoy.chakrabarti@gatesfoundation.org of the Bill and Melinda Gates Foundation	Reported by ajoy.chakrabarti@gatesfoundation.org of the Bill and Melinda Gates Foundation	2017
GHIT FUND			Crystosporidium		Product development platform		&bull; Accurate, sensitive POC RDTs			Diagnostic			Active		Reported by kei.katsuno@ghitfund.org & kana.oiwa@ghitfund.org of the Global Health Innovative Technology Fund, related to RfPs on https://www.ghitfund.org/afag/grant/en		2013
GHIT FUND			Crystosporidium		Product development platform		Safe and effective oral drugs			Drug			Active		Reported by kei.katsuno@ghitfund.org & kana.oiwa@ghitfund.org of the Global Health Innovative Technology Fund, related to RfPs on https://www.ghitfund.org/afag/grant/en	Reported by kei.katsuno@ghitfund.org & kana.oiwa@ghitfund.org of the Global Health Innovative Technology Fund, related to RfPs on https://www.ghitfund.org/afag/grant/en	2013
GHIT FUND			Crystosporidium		Product development platform		Preventative vaccines			Vaccine			Active		Reported by kei.katsuno@ghitfund.org & kana.oiwa@ghitfund.org of the Global Health Innovative Technology Fund, related to RfPs on https://www.ghitfund.org/afag/grant/en	Reported by kei.katsuno@ghitfund.org & kana.oiwa@ghitfund.org of the Global Health Innovative Technology Fund, related to RfPs on https://www.ghitfund.org/afag/grant/en	2013
DNDI			Cutaneous Leishmaniasis		Target Product Profile for Cutaneous Leishmaniasis	Acceptable: Complete clinical cure at 3 months from treatment onset (100% epithelialization/flattening (primary outcome): 60% for L. tropica and 70% for L. braziliensis Improved scar formation: no worse than natural healingPrevention of relapse and recidivans: Parasitological endpoint rquirement: noneIdeal: Complete clinical cure at 3 months from treatment onset (100% epithelialization/flattening…	Product will be short duration, safe, non-invasive, efficacious, affordable and field-friendly treatments for cutaneous leishmaniasis caused by L.tropica and L. braziliensis. Ideal: One treatment for all species of Leishmania Acceptable: L. tropica or L. braziliensis	Acceptable: &gt;9 months of age, not to be used during pregnancy, not efficacious in immuno-compromised patients Ideal: No restrictions on age, gender, pregnancy or in case of immuno-compromised patients		Drug	Acceptable: Safety monitoring requirement: Primary health care (minimal contact), no major safety concernsTolerability: well toletared in >95% of patients treated, systemic AR > grade 2 in	Acceptable: Safety monitoring requirement: Primary health care (minimal contact), no major safety concerns Tolerability: well toletared in &gt;95% of patients treated, systemic AR &gt; grade 2 in &lt;5%, local AR &lt;= grade 2 in &lt;30%, no treatment induced mortality	Active	Acceptable: &gt;9 months of age, not to be used during pregnancy, not efficacious in immuno-compromised patients Ideal: No restrictions on age, gender, pregnancy or in case of immuno-compromised patients	http://www.dndi.org/diseases-projects/leishmaniasis/tpp-cl/	http://www.dndi.org/diseases-projects/leishmaniasis/tpp-cl/	2017
GHIT FUND			Dengue		Product development platform		Vaccine effective against all 4 serotypes			Vaccine			Active		Reported by kei.katsuno@ghitfund.org & kana.oiwa@ghitfund.org of the Global Health Innovative Technology Fund, related to RfPs on https://www.ghitfund.org/afag/grant/en	Reported by kei.katsuno@ghitfund.org & kana.oiwa@ghitfund.org of the Global Health Innovative Technology Fund, related to RfPs on https://www.ghitfund.org/afag/grant/en	2013
GHIT FUND			Dengue		Product development platform		Safe and effective oral drugs			Drug			Active		Reported by kei.katsuno@ghitfund.org & kana.oiwa@ghitfund.org of the Global Health Innovative Technology Fund, related to RfPs on https://www.ghitfund.org/afag/grant/en	Reported by kei.katsuno@ghitfund.org & kana.oiwa@ghitfund.org of the Global Health Innovative Technology Fund, related to RfPs on https://www.ghitfund.org/afag/grant/en	2013
OXFORD UNIVERSITY CLINICAL RESEARCH UNIT			Dengue		Dengue Therapeutics, Chemoprophylaxis, and Allied Tools: State of the Art and Future Directions	N/A	Dengue therapeutic that can shorten the duration of illness, reduce the severity of common symptoms, and prevent the development of severe complications such as dengue shock syndrome (DSS)	Adults and children (including infants and pregnant women)		Drug	Well-tolerated, no need for lab monitoring; minimal interactions with commonly used supportvie care drugs	Well-tolerated, no need for lab monitoring; minimal interactions with commonly used supportvie care drugs	Active	Adults and children (including infants and pregnant women)	http://journals.plos.org/plosntds/article?id=10.1371/journal.pntd.0003025	http://journals.plos.org/plosntds/article?id=10.1371/journal.pntd.0003025	2014
SERUM INSTITUTE			Dengue		DENGUE VACCINE		DENGUE VACCINE			Vaccine			Active		Reported by nora.dellepiane@seruminstitute.com & ssj@seruminstitute.com (Suresh Jadhav) of Serum Institute of India	Reported by nora.dellepiane@seruminstitute.com &amp; ssj@seruminstitute.com (Suresh Jadhav) of Serum Institute of India	2017
GHIT FUND			Dengue		Product development platform		&bull; Accurate, sensitive POC RDTs			Diagnostic			Active		Reported by kei.katsuno@ghitfund.org & kana.oiwa@ghitfund.org of the Global Health Innovative Technology Fund, related to RfPs on https://www.ghitfund.org/afag/grant/en		2013
BILL AND MELINDA GATES FOUNDATION (BMGF)			Diarrhoea		NRRViTPPWHO	Minimum: >75% Optimistic: >75% Annotations: May want to conduct study where there is known low efficacy, such as Malawi and Bangladesh	Minimum: Prevention of severe rotavirus gastroenteritis in infants and toddlers Optimistic: Prevention of severe rotavirus gastroenteritis in infants and toddlers Annotations: NA	Minimum: Individuals ~6 weeks to 2 years of age during primary EPI series (co-administration) Optimistic: Neonates through children 2 years of age during primary EPI series (co-administration) Annotations: NA		Vaccine	Minimum: Clinically acceptable safety profileOptimistic: Clinically acceptable safety profileAnnotations: Cannot demonstrate change in intussusception risk pre-licensure	Minimum: Clinically acceptable safety profile Optimistic: Clinically acceptable safety profile Annotations: Cannot demonstrate change in intussusception risk pre-licensure	Active	Minimum: Individuals ~6 weeks to 2 years of age during primary EPI series (co-administration) Optimistic: Neonates through children 2 years of age during primary EPI series (co-administration) Annotations: NA	Reported by ajoy.chakrabarti@gatesfoundation.org of the Bill and Melinda Gates Foundation	Reported by ajoy.chakrabarti@gatesfoundation.org of the Bill and Melinda Gates Foundation	2016
SERUM INSTITUTE			Diarrhoea		ROTAVIRUS VACCINE (LYOPHILIZED)		ROTAVIRUS VACCINE (LYOPHILIZED)			Vaccine			Active		Reported by nora.dellepiane@seruminstitute.com & ssj@seruminstitute.com (Suresh Jadhav) of Serum Institute of India	Reported by nora.dellepiane@seruminstitute.com &amp; ssj@seruminstitute.com (Suresh Jadhav) of Serum Institute of India	2017
SERUM INSTITUTE			Diarrhoea		ROTAVIRUS VACCINE (LIQUID)		ROTAVIRUS VACCINE (LIQUID)			Vaccine			Active		Reported by nora.dellepiane@seruminstitute.com & ssj@seruminstitute.com (Suresh Jadhav) of Serum Institute of India	Reported by nora.dellepiane@seruminstitute.com &amp; ssj@seruminstitute.com (Suresh Jadhav) of Serum Institute of India	2018
UNICEF			Diarrhoea		Target Product Profile Rapid E. coli detection		N/A	Acceptable: Detection of faecal contamination in drinking waterIdeal: Detection of faecal contamination equivalent to E. coli in drinking water	Acceptable: False positive less than 10%; False negatives less than 10%Ideal: False positive less than 5%; False negatives less than 5%	Diagnostic		Acceptable: Broad range of sample waters, including turbidity (0-10 NTU), pH (5.5-8.5), broad salinity (drinkable water range)Ideal: Broad range of sample waters, including turbidity (0-50), pH (4.5-8.5), salinity (drinkable water range), does not need cold storage.For operational and surveillance monitoring of piped water networks, WHO GDWQ recommends the following number of samples per year bas…	Active	N/A	https://www.unicef.org/supply/files/UNICEF_TPP_Rapid_E._coli_Detection_v2.2_Final_2017.08.04.pdf	Use case A (Household surveys): End-user is UNICEF/Government trained survey teams. Surveys are usually national in scope, covering both urban and rural contexts, in all climates in both high and low income countries. Power supply not always available.Use case B ( Behavioural Change Communication): End user is UNICEF, government and NGO partners. Rural/urban/conflict zone/emergency/disaster relie…	2017
SERUM INSTITUTE			Diphtheria, Tetanus, Pertussis, Poliomyelitis, Haemophilus Influenzae Type B And Hepatitis B		HEXAVALENT VACCINE (DTP-Hep B-Hib-IPV)		HEXAVALENT VACCINE (DTP-Hep B-Hib-IPV)			Vaccine			Active		Reported by nora.dellepiane@seruminstitute.com & ssj@seruminstitute.com (Suresh Jadhav) of Serum Institute of India	Reported by nora.dellepiane@seruminstitute.com &amp; ssj@seruminstitute.com (Suresh Jadhav) of Serum Institute of India	2017
SERUM INSTITUTE			Diphtheria, Tetanus, Pertussis, Poliomyelitis, Haemophilus Influenzae Type B And Hepatitis B		ACELLULAR PERTUSSIS VACCINE WITH TdaP-ACT, PENTAVALENT AND HEXAVALENT VACCINES		ACELLULAR PERTUSSIS VACCINE WITH TdaP-ACT, PENTAVALENT AND HEXAVALENT VACCINES			Vaccine			Active		Reported by nora.dellepiane@seruminstitute.com & ssj@seruminstitute.com (Suresh Jadhav) of Serum Institute of India	Reported by nora.dellepiane@seruminstitute.com &amp; ssj@seruminstitute.com (Suresh Jadhav) of Serum Institute of India	2017
WHO			Ebola		WHO Ebola Vaccine TPP (Prophylactic)	Preferred: Greater than 80% efficacy in preventing disease in healthy children, adolescents and adults. If regulatory authorization is provided without clinical efficacy data, effectiveness data are to be generated during use in a future outbreak. Critical: Greater than 70% efficacy in preventing disease in healthy adults. If regulatory authorization is provided without clinical efficacy data, ef…	Prophylactic: For active immunization of persons considered at-risk based on specific risk factors to protect against EVD caused by potential species of filoviruses causing future outbreaks	Preferred: All age-groups and populations at increased risk of EVD caused by potential species of filoviruses causing future outbreaks Critical: All healthy adults, excluding pregnant and lactating women at increased risk of EVD caused by potential species of filoviruses causing future outbreaks	Preferred: Confers long-lasting&nbsp;protection of 5 years&nbsp;or more following the&nbsp;primary series and can&nbsp;be maintained by&nbsp;booster doses.&nbsp;It may be necessary to&nbsp;infer long term&nbsp;protection from&nbsp;immune kinetics. Critical:&nbsp;Confers&nbsp;protection of at&nbsp;least 1 year after&nbsp;primary series and can be&nbsp;maintained by&nbsp;booster doses.&nbsp;It may …	Vaccine	Preferred: Safety and reactogenicity at least comparable to WHO recommended routine vaccines in use in low and middle-income countries, providing a highly favorable risk/benefit profile, ideally with only mild, transient adverse events related to vaccination and no serious AEs related to vaccination. Critical: Safety and reactogenicity whereby vaccine benefit clearly outweighs safety risks Safety…	&nbsp;	Active	Preferred: All age-groups and populations at increased risk of EVD caused by potential species of filoviruses causing future outbreaks Critical: All healthy adults, excluding pregnant and lactating women at increased risk of EVD caused by potential species of filoviruses causing future outbreaks	http://who.int/immunization/research/target-product-profile/WHO_Ebola_vaccine_TPP_version_final.pdf?ua=1	Prophylactic use to protect frontline workers (including healthcare workers, deploying international workers and&nbsp;others at particularly high risk of EVD due to their profession such as ancillary staff and those dealing with burials)&nbsp;Durability of protection: A more prominent preferred characteristic than for reactive/emergency use. Risk/benefit profile: assumes that some of those vaccin…	2016	WHO
WHO			Ebola		Target Product Profile for Zaïre ebolavirus rapid, simple test to be used in the control of the Ebola outbreak in West Africa		Ebola	Desired/Acceptable: In Ebola outbreak setting, distinguish between symptomatic patients with acute Ebola virus infection and non-Ebola virus infection, without the need for confirmatory testing.	Desired clinical sensitivity: &gt;98% and analytical specificty: &gt;99%; Acceptable clinical sensitivity: &gt;95% and analytical specificity: &gt;99%	Diagnostic		Desired: Capillary whole blood from finger stick once/if the use of this type of samples has been validated; other less invasive sample types (e.g., saliva, buccal) once/if their use has also been validated. Acceptable: Whole blood from phlebotomy, in particular if collection is simple and automated to reduce biosafety requirements	Active	Patients presenting with fever to health care facilities for assessment.	http://www.who.int/medicines/publications/target-product-profile.pdf	Desired: Decentralized health care facilities with no laboratories infrastructure available. Acceptable: Decentralized health care facilities with minimum laboratory infrastructures available	2014	WHO
MSF			Ebola		The Case for Improved Diagnostic Tools to Control Ebola Virus Disease in West Africa and How to Get There		Ebola	Desired: In Ebola outbreak setting, distinguish between symptomatic patients with acute Ebola virus infection and non-Ebola virus infection without the need for confirmatory testing Acceptable: In Ebola outbreak setting, distinguish between symptomatic patients with acute Ebola virus infection and non-Ebola virus infection with the need for confirmatory testing	Clinical sensitivity: Desired: &gt;98%&nbsp; Acceptable: &gt;95% Analytical specificity:&nbsp;Desired and Acceptable: &gt;99%	Diagnostic		Desired: Capillary whole blood from finger-stick once/if the use of this type of sample has been validated. Other less invasive sample types (e.g. saliva, buccal) once/if their use has also been validated Acceptable: Whole blood from phlebotomy, in particular if collection is simple and automated to reduce biosafety requirements	Active	Patients presenting with fever ot health care facilities for assessment	http://journals.plos.org/plosntds/article?id=10.1371/journal.pntd.0003734	Desired: Decentralized health care facilities with no laboratory infrastructure available Acceptable: Decentralised health care facilities with minimum laboratory infrastructure available	2015
WHO			Ebola		WHO Ebola Vaccine TPP (Reactive)	Preferred: Greater than 80% efficacy in preventing disease in healthy adults, adolescents and children. Rapid onset of immunity (preferably less than 2 weeks). If regulatory authorization is provided without clinical efficacy data, effectiveness data are to be generated during use in a future outbreak. Critical: Greater than 50% efficacy in preventing disease in healthy adults. Rapid onset of imm…	Reactive: For immunization of at-risk persons residing in the area of an on-going outbreak to protect against EVD caused by circulating species of filovirus; to be used in conjunction with other control measures to curtail or end an outbreak	Reactive/emergency use in the face of an outbreak to prevent EVD in vaccinated individuals as well as interrupt&nbsp;chains of virus transmission to terminate outbreaks. Use will be in populations experiencing an outbreak, in populations geographically close to an outbreak and at high risk for importation of EVD cases from areas&nbsp;experiencing an outbreak:&nbsp;Durability of protection: Less c…	Effective against Zaire&nbsp;and Sudan Ebola virus&nbsp;and Marburg virus;&nbsp;Bundibugyo&nbsp;Ebola virus coverage&nbsp;desirable. Critical: Monovalent&nbsp;against outbreak&nbsp;species (current:&nbsp;Zaire Ebola virus) &nbsp;	Vaccine	Preferred: Safety and reactogenicity sufficient to provide a highly favourable benefit/risk profile in the context of observed vaccine efficacy; ideally with only mild, transient adverse events related to vaccination and no serious AEs related to vaccination. Critical: Safety and reactogenicity consistent with expectations for a licensed vaccine for use in an individual at high present risk for d…	Preferred: Safety and reactogenicity sufficient to provide a highly favourable benefit/risk profile in the context of observed vaccine efficacy; ideally with only mild, transient adverse events related to vaccination and no serious AEs related to vaccination Critical: Safety and reactogenicity consistent with expectations for a licensed vaccine for use in an individual at high present risk for di…	Active	Preferred: All age-groups and populations at high present risk of EVD caused by circulating species of filovirus Critical: All healthy adults excluding pregnant and lactating women at high present risk of EVD caused by circulating species of filovirus	http://who.int/immunization/research/target-product-profile/WHO_Ebola_vaccine_TPP_version_final.pdf?ua=1	http://who.int/immunization/research/target-product-profile/WHO_Ebola_vaccine_TPP_version_final.pdf?ua=1	2016	WHO
GHIT FUND			Echinococcosis		Product development platform		&bull; Accurate, sensitive POC RDTs			Diagnostic			Active		Reported by kei.katsuno@ghitfund.org & kana.oiwa@ghitfund.org of the Global Health Innovative Technology Fund, related to RfPs on https://www.ghitfund.org/afag/grant/en		2013
GHIT FUND			Echinococcosis		Product development platform		Preventative vaccines			Vaccine			Active		Reported by kei.katsuno@ghitfund.org & kana.oiwa@ghitfund.org of the Global Health Innovative Technology Fund, related to RfPs on https://www.ghitfund.org/afag/grant/en	Reported by kei.katsuno@ghitfund.org & kana.oiwa@ghitfund.org of the Global Health Innovative Technology Fund, related to RfPs on https://www.ghitfund.org/afag/grant/en	2013
GHIT FUND			Echinococcosis		Product development platform		Safe and effective oral drugs			Drug			Active		Reported by kei.katsuno@ghitfund.org & kana.oiwa@ghitfund.org of the Global Health Innovative Technology Fund, related to RfPs on https://www.ghitfund.org/afag/grant/en	Reported by kei.katsuno@ghitfund.org & kana.oiwa@ghitfund.org of the Global Health Innovative Technology Fund, related to RfPs on https://www.ghitfund.org/afag/grant/en	2013
WHO			Filovirus		WHO Target Product Profile for multivalent filovirus vaccines: providing long-term protection to high-risk populations	Preferred: Greater than 90% efficacy In preventing disease in healthy adults If regulatory authorization is provided without clinical efficacy data, effectiveness data are to be generated during use in a future outbreak. Critical: Greater than 70% efficacy in preventing disease in healthy adults. If regulatory authorization is provided without clinical efficacy data, effectiveness data are to be …	WHO considers that any multivalent filovirus vaccine should be clinically effective&nbsp;against Ebola Zaire, Ebola Sudan, and Marburg Viruses because these three viruses&nbsp;have caused the largest number of outbreaks with fatalities. Additional Ebola&nbsp;valencies could be valuable including Bundibugyo virus which has also caused&nbsp;outbreaks with fatalities. It is preferable from a public …	The target audience for this document are all those who wish to know WHO&rsquo;s perspective on the desired profile of multivalent filovirus vaccines for prophylactic use. Now that the 2014 to 2016 Public Health Emergency of International Concern (PHEIC) for Ebola Virus has been declared terminated, the unmet public health need for filovirus vaccine development moves beyond monovalent Ebola Zaire…	Preferred: Confers long-lasting&nbsp;protection of 5 years or&nbsp;more following the&nbsp;primary series and can&nbsp;be maintained by&nbsp;booster doses.&nbsp;Duration of protection&nbsp;may be inferred from immune kinetics, as well&nbsp;as documentation of&nbsp;breakthrough cases. Critical: Confers protection of&nbsp;at least 2 years after&nbsp;primary series and can&nbsp;be maintained by&nbsp…	Vaccine	Preferred: Safety and reactogenicity at least comparable to WHO recommended routine vaccines, providing a highly favorable risk benefit profile, ideally with only mild, transient adverse events related to vaccination and no serious AEs related to vaccination, including in individuals with compromised immune function. Critical: safety and reactogenicity whereby vaccine benefit clearly outweighs sa…		Active	Preferred: HCW, FLW and others&nbsp;with occupational risk&nbsp; Critical&nbsp;HCW, FLW and other&nbsp;adults with&nbsp;occupational risk,&nbsp;excluding pregnant&nbsp;and lactating women.&nbsp; &nbsp;	https://www.who.int/blueprint/what/research-development/multivalent_filovirus_tpp_11212016.pdf?ua=1&ua=1&ua=1	For active immunization of persons considered&nbsp;potentially at-risk based on specific risk factors to&nbsp;protect against filovirus disease including that&nbsp;caused by Ebola Zaire, Ebola Sudan and Marburg&nbsp;viruses. Risk groups will include HCW and FLW.	2016	WHO
GARDP/WHO			Gonorrhoea		TPP Long-term (up to 10 years)	Clinical efficacy Ideal 97% (95% CI, 95–100) Acceptable 95% (95% CI, 90–100) Activity against ESC and macrolide-resistant NG strains: Yes Mechanism of action (target site, -cidal versus static; broad-spectrum versus narrow-spectrum) Ideal: Unique mechanism - Bactericidal/static - Intracellular activity - No cross-resistance. Acceptable: Bactericidal/static - Limited cross resistance	First-line treatment of extra-genital gonorrhea (anorectal and oro-pharyngeal) Ideal:&nbsp;(First-line) treatment of&nbsp;urogenital gonorrhea&nbsp;(susceptible and MDR,&nbsp;complicated and uncomplicated)&nbsp; Acceptable:&nbsp;First-line) treatment&nbsp;of urogenital&nbsp;gonorrhea&nbsp;(susceptible and&nbsp;MDR) Treatment Ideal:&nbsp;&nbsp;Chlamydia trachomatis,&nbsp;Mycoplasma genitalium Trea…			Drug	Ideal: Well tolerated in pregnancy and lactation. No patient monitoring required post treatment Acceptable: Minimal outpatient monitoring required post treatment		Active	Adults, children, and adolescents	USE2 https://journals.plos.org/plosmedicine/article?id=10.1371/journal.pmed.1002366	Cost (price/day of therapy): Equivalent to current treatment regimens	2017	WHO
DNDI			Gonorrhoea		N/A	Ideal: 97% (95% CI, 95-100)Acceptable: 95% (95% CI, 90-100)	Ideal: First line treatment of uro-genital gonorrhoea (sensitive and MDR, complicated and uncomplicated); First line treatment of extra-genital gonorrhoea (ano-rectal and oro-pharyngeal); Treatment of chlamydia infections Acceptable: First line treatment of uro-genital gonorrhoea (sensitive and MDR); First line treatment of extra-genital gonorrhoea (ano-rectal and oro-pharyngeal); Treatment of ch…	Ideal: Adults, children and adolescents Acceptable: Adults, children and adolescents		Drug	Ideal: Safe in pregnancy and lactation; No patient monitoring required post treatmentAcceptable: Minimal outpatient monitoring required post treatment	Ideal: Safe in pregnancy and lactation; No patient monitoring required post treatment Acceptable: Minimal outpatient monitoring required post treatment	Active	Ideal: Adults, children and adolescents Acceptable: Adults, children and adolescents	https://www.gardp.org/programmes/stis/	https://www.gardp.org/programmes/stis/	2017
GARDP/WHO			Gonorrhoea		TPP short-term (up to 5 years)	Clinical efficacy: ideal 97% (95% CI, 95-100) Acceptable 95% (95% CI, 90-100) Activity against ESC and macrolide-resistant NG strains: Yes Mechanism of action (target site, -cidal vs static; broad-spectrum vs narrow spectrum) Ideal: Bactericidal/static - Intracellular activity - No cross resistance Acceptable: Bactericidal/static - Limited cross resistance	Short-term (up to 5 years) Ideal: (First-line)&nbsp;First line treatment of uncomplicated, uro-genital gonorrhoea (sensitive and MDR)&nbsp;First line treatment of extra-genital gonorrhoea (ano-rectal and oro-pharyngeal) Acceptable:&nbsp;First line treatment of uncomplicated, uro-genital gonorrhoea (sensitive and MDR)			Drug	Safety and tolerability: Ideal: Safe in pregnancy and lactation. No patient monitoring required post treatment Acceptable: Minimal outpatient monitoring required post treatment		Active	Adults and adolescents	USE1 https://journals.plos.org/plosmedicine/article?id=10.1371/journal.pmed.1002366		2017	WHO
WHO			Gonorrhoea		Target Product Profile – Combined/Mono Gonococcal Infection Test		Gonorrhoea testing STI-patient.&nbsp; Target price per test (excluding the cost of a&nbsp;device or reader) &lt;US$5 &lt;US$1 &nbsp;	Surveillance/case management:&nbsp;sexually active population, including key populations (e.g. MSM, SW, STI-clinic/service attendees)	Clinical sensitivity: Minimal 90% (genital)&nbsp; Optimal 98% (genital) Clinical specificity: Minimal 90% (genital)&nbsp; Optimal &gt;98% (genital) Training required: Minimal &lt; 90 minutes&nbsp; Optimal: 30 minutes Clean water:&nbsp; None Time to result : Minimal&lt;=60 minutes&nbsp; Optimal&lt;=30 minutes Duration of sample stability (time from&nbsp;specimen collection to insertion into test c…	Diagnostic		Minimal:&nbsp;&nbsp;Vaginal fluid in women and urine in men Optimal: Urine in men and women, vaginal, rectal and pharyngeal	Active	Screening/regular testing: key populations	USE1 https://www.who.int/reproductivehealth/POTC-TPPs-2016.pdf?ua=1&ua=1	Healthcare settings particularly at primary care level (level 1) or above	2014	WHO
DNDI			Gonorrhoea		N/A	Ideal: 97% (95% CI, 95-100)Acceptable: 95% (95% CI, 90-100)	Ideal: First line treatment of uncomplicated, uro-genital gonorrhoea (sensitive and MDR); First line treatment of extra-genital gonorrhoea (ano-rectal and oro-pharyngeal) Acceptable: First line treatment of uncomplicated, uro-genital gonorrhoea (sensitive and MDR)	Ideal: Adults and adolescents Acceptable: Adults and adolescents		Drug	Ideal: Safe in pregnancy and lactation, No patient monitoring required post treatmentAcceptable: Minimal outpatient monitoring required post treatment	Ideal: Safe in pregnancy and lactation, No patient monitoring required post treatment Acceptable: Minimal outpatient monitoring required post treatment	Active	Ideal: Adults and adolescents Acceptable: Adults and adolescents	https://www.gardp.org/programmes/stis/	https://www.gardp.org/programmes/stis/	2017
WHO			Group B Streptococcus		WHO Preferred Product Characteristics for Group B Streptococcus Vaccines	Available evidence supportive of 80% protection against combined risk of laboratory-confirmed GBS (all serotypes) stillbirth and invasive disease in the offspring.	Prevention of laboratory-confirmed GBS stillbirth and&nbsp;invasive GBS disease in neonates and young infants.	To develop and license safe, effective and affordable GBS vaccines for maternal immunization during pregnancy to prevent GBS-related stillbirth and invasive GBS disease in neonates&nbsp;and young infants, appropriate for use in high-, middle- and low-income countries.	The serotypes in the vaccine&nbsp;formulation must cover at least&nbsp;90% of the current invasive disease isolates in the target&nbsp;region.&nbsp;A one dose regimen is highly&nbsp;preferred.	Vaccine	Safety and reactogenicity profile at least as favourable as current WHO-recommended routine vaccines for use during pregnancy (influenza, tetanus toxoid, acellular pertussis).		Active	Pregnant women, in the second&nbsp;or third trimester of pregnancy.	https://apps.who.int/iris/bitstream/handle/10665/258703/WHO-IVB-17.09-eng.pdf?sequence=1&ua=1&ua=1	Dosage, regimen and cost of&nbsp;goods amenable to affordable&nbsp;supply. The vaccine should be cost-effective and price should&nbsp;not be a barrier to access&nbsp;including in low and middle income countries.	2017	WHO
ALNYLAM PHARMACEUTICALS			Hepatitis B		Alnylam pharmaceuticals R&D Day. STAR. Dec 2014	Achieve functional cure as defined by HBsAg sero-clearance and HBsAb sero-conversion	Chronic hepatitis B (CHB) treatment &ndash; enable functional cures	HBV-infected adults between 30-60 years of age, within treatment guidelines		Drug	<1% incidence of drug discontinuation; no black box warning; well tolerated, including in combination with immune-modulator therapy	&lt;1% incidence of drug discontinuation; no black box warning; well tolerated, including in combination with immune-modulator therapy	Active	HBV-infected adults between 30-60 years of age, within treatment guidelines	http://www.alnylam.com/web/assets/RD-Day_Hepatic-Infectious-Disease.pdf	http://www.alnylam.com/web/assets/RD-Day_Hepatic-Infectious-Disease.pdf	2014
WHO			Hepatitis C		High-priority target product profile for hepatitis C diagnosis in decentralized settings		Hepatitis C	Optimal: The goal of the test is twofold:1. To diagnose active viraemic HCV infection (new or reinfection) and provide baseline virological assessment (quantitative or qualitative);2. To confirm cure upon treatment completion. Ideally, the test would be done with the purpose of initiating treatment within the same clinical encounter or the same day. Not intended for blood screening. Minimal: The …	Diagnostic sensitivity (comparison with NAAT reference standard in plasma): >99%(optimal), 90%-95% (minimal)Diagnostic specificity (comparison with NAAT reference standard): >99% (optimal), >98% (minimal) Analytical sensitivity (comparison with NAAT reference standard): 200 IU/ml (optimal), 1000-3000 IU/ml(minimal)Analytical specificity – HCV detection: No cross reactivity with endogenous substan…	Diagnostic		Capillary whole blood (optimal), Venous whole blood or plasma (minimal)	Active	Countries with a medium to high prevalence of HCV (1.5- 3.5% and >3.5%)• High-risk populations in low prevalence settings (	http://www.finddx.org/wp-content/uploads/2016/01/HCV-TPP-Report_17July2015_final.pdf	Lowest setting for implementation (public and private): Community centres (optimal), District hospital (Level II)(minimal)Target operator of test: Community workers with minimal training (minimal), Health-care workers or laboratory technicians with limited training (i.e. able to operate an integrated test with minimal additional steps) (optimal)	2015	WHO
WHO			Herpes Simplex Virus		PPCs for therapeutic HSV vaccines	Efficacy and duration that result in a favourable comparison with current WHO-recommended suppressive antiviral therapy, factoring in programmatic considerations.	HSV-2 is the primary&nbsp;target.&nbsp;For initial licensure:&nbsp;reduction in&nbsp;symptomatic HSV GUD.&nbsp;For introduction in&nbsp;LMICs: reduction in&nbsp;symptomatic HSV GUD&nbsp;and also reduction in&nbsp;a) HSV transmission,&nbsp;and/or b) HSVassociated risk of&nbsp;HIV acquisition or&nbsp;transmission.		Ideally, a single dose for primary&nbsp;immunization, but two or three doses could be acceptable for&nbsp;strong and long-lasting disease&nbsp;modification.&nbsp;Annual booster doses might be&nbsp;acceptable for lasting disease&nbsp;modification.&nbsp;	Vaccine	A safety profile that is at least as favourable as current WHO recommended therapies for HSV infection.		Active	People with&nbsp;symptomatic HSV GUD.	USE2 https://apps.who.int/iris/bitstream/handle/10665/312344/9789241515580-eng.pdf?ua=1	The vaccine should be cost&ndash;effective and price should not be a barrier to access, including in LMICs. Dosage, regimen and cost of goods should be amenable to affordable supply.	2019	WHO
WHO			Herpes Simplex Virus		Preferred product characteristics for prophylactic HSV vaccines	Minimum acceptable thresholds for efficacy can be informed by updated vaccine impact models, and by market research with key stakeholders. The duration of protection will need to exceed the period of highest sexual transmission risk.	Prevention of HSV-2 infection&nbsp;is the primary target, but&nbsp;additional protection against HSV-1&nbsp;would be beneficial.		Ideally, a single dose for primary&nbsp;immunization, but two or three doses&nbsp;could be acceptable for strong and&nbsp;long-lasting immunity.	Vaccine	A safety and reactogenicity profile at least as favourable as current WHO recommended routine vaccines.		Active	For routine immunization, girls and&nbsp;boys in early adolescence (for example,&nbsp;as for the HPV vaccine) (83).&nbsp;If a prophylactic vaccine also protects&nbsp;against HSV-1, or is only effective in&nbsp;the absence of HSV-1, then an infant&nbsp;population could be considered.&nbsp;	USE1 https://apps.who.int/iris/bitstream/handle/10665/312344/9789241515580-eng.pdf?ua=1	The vaccine should be cost&ndash;effective and price should not be&nbsp;a barrier to access, including in&nbsp;LMICs.&nbsp;Dosage, regimen and cost of&nbsp;goods should be amenable to&nbsp;affordable supply	2019	WHO
WHO			HIV		Target Product Profile for Tests for Recent HIV infection		HIV incidence	A test to identify recent HIV infection to provide population-level information (national, regional, or sub-population) for countries with generalized epidemics or for key or sub-populations with high&nbsp;burden of disease	Any MDRI/FRR pair that satisfies the maximal allowable sample size to obtain minimal/optimal requirements for each use case	Diagnostic		Sample type: Optimal: Easy-to-collect specimen requiring minimal training (e.g., fingerprick blood, DBS). Minimal: any of the following are acceptable: whole blood, plasma, serum, DBS (fingerprick), urine, saliva, PBMC OR stool depending on analyte. Sample Volume: Optimal: TBD, depending on test. For example, 10 - 100 &mu;l whole blood from fingerprick or heel stick. Minimal: TBD, depending on sp…	Active	countries with generalized epidemics or for key or sub-populations with high burden of disease	https://www.finddx.org/wp-content/uploads/2017/02/FIND-2017_HIV-Incidence-TPP.pdf	Moderately trained laboratorian (e.g., 1 yr certificate) at level 3 laboratory (minimal) and moderately trained laboratorian (e.g., 1 yr certificate) at level 1 laboratory (optimal)	2017	WHO
DNDI			HIV		Target Product Profile for Paediatric HIV	Acceptable and Ideal: same as for adults	Product will be an oral/parenteral drug to treat chronic and acute chagas disease	Acceptable and Ideal: Both NVP-exposed and non-exposed HIV+ children under 3 year old		Drug	Acceptable: No laboratory monitoring needed; some drug-drug interaction with TB medicines, but can be used with proper dose adjustmentsIdeal: Well tolerated and no laboratory monitoring needed; no drug-drug interaction with TB medicines, particularly rifampicin or rifabutin	Acceptable: No laboratory monitoring needed; some drug-drug interaction with TB medicines, but can be used with proper dose adjustments Ideal: Well tolerated and no laboratory monitoring needed; no drug-drug interaction with TB medicines, particularly rifampicin or rifabutin	Active	Acceptable and Ideal: Both NVP-exposed and non-exposed HIV+ children under 3 year old	http://www.dndi.org/diseases-projects/paediatric-hiv/paedhiv-target-product-profile/	http://www.dndi.org/diseases-projects/paediatric-hiv/paedhiv-target-product-profile/	2017
BILL AND MELINDA GATES FOUNDATION (BMGF)			HIV		iTPP LA PrEP HIV 13June2016 v2.0 no cost	Minimum: ≥70% efficacyOptimistic: >90% efficacy Annotations: NA	Minimum: Prevention of HIV infection Optimistic: Prevention of HIV infectionAnnotations: NA	Minimum: HIV negative adult women at risk for HIV infection in resource poor settingsOptimistic: SAME as MINIMUM, but also including male and female adolescents and adultsAnnotations: NA		Injectable/Implant	Minimum: Safety and side effect profile comparable to available ARV treatment products and oral PrEPOptimistic: Safety and side effect profile superior to available ARV treatment products and oral PrEPAnnotations: NA	Minimum: Safety and side effect profile comparable to available ARV treatment products and oral PrEPOptimistic: Safety and side effect profile superior to available ARV treatment products and oral PrEPAnnotations: NA	Active	Minimum: HIV negative adult women at risk for HIV infection in resource poor settingsOptimistic: SAME as MINIMUM, but also including male and female adolescents and adultsAnnotations: NA	Reported by ajoy.chakrabarti@gatesfoundation.org of the Bill and Melinda Gates Foundation	Reported by ajoy.chakrabarti@gatesfoundation.org of the Bill and Melinda Gates Foundation	2016
CADO			HIV		The Second Conference On Antiretroviral Drug Optimization	Fixed-­‐dose combination regimens that are equally or more potent and more durable and affordable than TDF/XTC/EFV including TAF/XTC/DTG and TAF/XTC/EFV (400 mg)	First Line Treatment	Special populations: pregnant women; HIV/TB or HBV/HCV co-infection; children		Drug	Tolerability: Low incidence of side effects and toxicities; Relationship to adherenceResistance: High barrier to resistance; Forgiveness; Context of regimen	Tolerability: Low incidence of side effects and toxicities; Relationship to adherence Resistance: High barrier to resistance; Forgiveness; Context of regimen	Archive	Special populations: pregnant women; HIV/TB or HBV/HCV co-infection; children	http://hivtreatmentoptimization.org/sites/default/files/documents/2010-11/cado2meetingreportfinaljuly2013.pdf	http://hivtreatmentoptimization.org/sites/default/files/documents/2010-11/cado2meetingreportfinaljuly2013.pdf	2013
GHIT FUND			HIV		Product development platform		&bull; Whole blood viral load HIV POC RDTs (Finger stick) &bull; Low cost HIV self-test RDT&rsquo;s using saliva			Diagnostic			Active		Reported by kei.katsuno@ghitfund.org & kana.oiwa@ghitfund.org of the Global Health Innovative Technology Fund, related to RfPs on https://www.ghitfund.org/afag/grant/en		2013
BILL AND MELINDA GATES FOUNDATION (BMGF)			HIV		bNAbTPPSummary_92017	Minimum: ≥70% reduction in HIV incidenceOptimistic: ≥90% reduction in HIV incidenceAnnotations: The Partners PrEP clinical trial for TRUVADA, a combination of antiretroviral drugs, demonstrated 75% reduction risk reduction relative to placebo (95% CI: 55% to 87%). Modelling results at J Infect Dis (2016) 213 (10): 1523-31	Minimum: Prevention of HIV acquisitionOptimistic: Prevention of HIV acquisitionAnnotations: bNAbs are intended for pre-exposure prophylaxis (PrEP) to reduce the risk of HIV-1 acquisition in adults and adolescents	Minimum: Adults at risk for HIV acquisitionOptimistic: Adults and adolescents at risk for HIV acquisition, including sexual debut individualsAnnotations: Further refining of “at risk” by BMGF and partners needed during planning for product introduction		Vaccine	Minimum: Similar AE profile as ARV PrEPOptimistic: Better AE profile than ARV PrEPAnnotations: Serious adverse events were observed in ~7% individuals in the Partners PrEP clinical trial for TRUVADA; ~3% had grade 4 events; ~19% showed grade 3 events	Minimum: Similar AE profile as ARV PrEPOptimistic: Better AE profile than ARV PrEPAnnotations: Serious adverse events were observed in ~7% individuals in the Partners PrEP clinical trial for TRUVADA; ~3% had grade 4 events; ~19% showed grade 3 events	Active	Minimum: Adults at risk for HIV acquisitionOptimistic: Adults and adolescents at risk for HIV acquisition, including sexual debut individualsAnnotations: Further refining of “at risk” by BMGF and partners needed during planning for product introduction	Reported by ajoy.chakrabarti@gatesfoundation.org of the Bill and Melinda Gates Foundation	Reported by ajoy.chakrabarti@gatesfoundation.org of the Bill and Melinda Gates Foundation	2017
MURTAGH GROUP			HIV		TPP-Point of care CD4 test		HIV	Minimal: Semi-quantitative absolute CD4 measurement Optimal: Fully quantitative CD4 absolute and % CD4 measurement	Minimal: Clinical sensitivity: &gt;90%sensitivity for a &lt;350 cells/microliter cutoff Clinical specificity: &gt;80% specificity for a &lt;350 cells/microliter cutoff Precision: &lt;10% CV Optimal: Clinical sensitivity: &gt;90% sensitivity for a &lt;350 cells/microliter cutoff and &gt;90% sensitivity for a &lt;500 cells/microliter cutoff Clinical specificity: &gt;90% sensitivity for a &lt;350 ce…	Diagnostic		Minimal: Finger prick capillary blood (maximum 100 &micro;L) or heel-stick for young children; whole blood from venipuncture acceptable Optimal: Finger prick capillary blood (maximum 100 &micro;L) or heel stick for young children	Archive	HIV-infected adults and children	http://mat1.gtimg.com/gongyi/2012/enzhenduandahui/TargetProduct (Word document)<br /><br />http://idc-dx.org/download/file/fid/389 (PDF file)	Health Center	2010
GHIT FUND			HIV		Target research platform		Drug Intervention Investment Scope Examples: -Novel mechanisms of action, for example targeting critical host components essential to infection and disease with little or no toxic effect on the host -Targeting components of the pathogen that are implicated in disease rather than infection, or that are so highly constrained that resistant variants cannot be easily selected -Conventional drug disco…			Drug			Active		Reported by kei.katsuno@ghitfund.org & kana.oiwa@ghitfund.org of the Global Health Innovative Technology Fund, related to RfPs on https://www.ghitfund.org/afag/trp/en	Reported by kei.katsuno@ghitfund.org &amp; kana.oiwa@ghitfund.org of the Global Health Innovative Technology Fund, related to RfPs on https://www.ghitfund.org/afag/trp/en	2015
GHIT FUND			HIV		Target research platform		Vaccine Intervention Investment Scope Examples -Novel vaccine concepts, targets, and constructs inspired by new observations or understanding about the nature of the targeted organism or the human response to that organism -New vaccine constructs that target specific tissue or cell types for appropriate induction of local and systemic immunity. -Applications of radically new technologies for dise…			Vaccine			Active		Reported by kei.katsuno@ghitfund.org & kana.oiwa@ghitfund.org of the Global Health Innovative Technology Fund, related to RfPs on https://www.ghitfund.org/afag/trp/en	Reported by kei.katsuno@ghitfund.org &amp; kana.oiwa@ghitfund.org of the Global Health Innovative Technology Fund, related to RfPs on https://www.ghitfund.org/afag/trp/en	2015
CAMI			HIV		Developing Multipurpose Reproductive Health Technologies: An Integrated Strategy	HIV: 40-70% (minimally acceptable) and 80% (preferred) Contraception: Current levels with recommended use (minimally acceptable); >Current levels per contraceptive of >90% (preferred)STI: 40% (minimally accpetable); >80% (preferred)Target Product Profile for MPT Vaccines:HSV (70–90%); HIV (70–90%); HPV (>95%)	Preferred: HIV + contraception (high emphasis for sub-Saharan African markets) Minimally acceptable: HIV + HSV (high emphasis for non-LDC markets); contraception + STI (high emphasis for Indian and Chinese markets); BV, HPV, and TV (moderate emphasis); GC + syphilis (minimal emphasis)	Women/girls in developed and developing areas		Vaccine	The general view was that these would need to be assessed in the context of the overall safety and anticipated efficacy of the MPT under consideration, but should be “no worse than individual indication products,” for example, currently available contraceptives.	The general view was that these would need to be assessed in the context of the overall safety and anticipated efficacy of the MPT under consideration, but should be &ldquo;no worse than individual indication products,&rdquo; for example, currently available contraceptives.	Archive	Women/girls in developed and developing areas	https://www.hindawi.com/journals/art/2013/790154/	https://www.hindawi.com/journals/art/2013/790154/	2013
GHIT FUND			HIV		Target research platform		Diagnostic Intervention Investment Scope Examples -Radically new and improved approaches to traditional immune and molecular assay methods -Biochemical amplification or analysis of non-invasive samples such as urine, saliva, sweat or other excreted fluids			Diagnostic			Active		Reported by kei.katsuno@ghitfund.org & kana.oiwa@ghitfund.org of the Global Health Innovative Technology Fund, related to RfPs on https://www.ghitfund.org/afag/trp/en		2015
GHIT FUND			HIV		Product development platform		Out of scope			Vaccine			Active		Reported by kei.katsuno@ghitfund.org & kana.oiwa@ghitfund.org of the Global Health Innovative Technology Fund, related to RfPs on https://www.ghitfund.org/afag/grant/en	Reported by kei.katsuno@ghitfund.org &amp; kana.oiwa@ghitfund.org of the Global Health Innovative Technology Fund, related to RfPs on https://www.ghitfund.org/afag/grant/en	2013
GHIT FUND			HIV		Product development platform		Long-acting injective 1st-line combination either for therapeutic/prophylactic			Drug			Active		Reported by kei.katsuno@ghitfund.org & kana.oiwa@ghitfund.org of the Global Health Innovative Technology Fund, related to RfPs on https://www.ghitfund.org/afag/grant/en	Reported by kei.katsuno@ghitfund.org & kana.oiwa@ghitfund.org of the Global Health Innovative Technology Fund, related to RfPs on https://www.ghitfund.org/afag/grant/en	2013
INTERNATIONAL DIAGNOSTICS CENTER			HIV and Syphilis		Target Product Profile (TPP) – Combined HIV/Syphilis Test		HIV+Syphilis	To detect HIV infection and to detect syphilis infection in pregnant women and key populations for purposes of screening	Optimal: Clinical sensitivity: &gt;99% for HIV, &gt;90% for Syphilis Clinical specificity: &gt;99% for HIV, &gt;95% for Syphilis Minimal: Clinical sensitivity: &gt;98% for HIV, &gt;75% for Syphilis Clinical specificity: &gt;98% for HIV, &gt;90% for Syphilis	Diagnostic		Optimal: Fingerstick capillary blood (maximum 20&micro;L) Minimal: Fingerstick capillary blood (maximum 50&micro;L)	Active	Pregnant women and key populations	http://www.idc-dx.org/download/file/fid/457	Health centers, health posts, prevention of mother-to-child transmission centers (PMTCTs), voluntary counseling and testing centers (VCTs) and community outreach	2014
SABIN VACCINE INSTITUTE			Hookworm Disease		The Human Hookworm Vaccine	At least 80% efficacy in preventing moderate and heavy hookwork infections caused by N. americanus and the resulting intestinal blood loss and anaemia	The overall goal of a vaccine would be to reduce the likelihood of developing severe hookworm infections, which will result in the reduction of blood and nutrient loss to a level that is not associated with clinical disease	At risk children under the age of 10 years		Vaccine	N/A	N/A	Active	At risk children under the age of 10 years	https://www.ncbi.nlm.nih.gov/pmc/articles/PMC4531467/	https://www.ncbi.nlm.nih.gov/pmc/articles/PMC4531467/	2015
THE GEORGE WASHINGTON UNIVERSITY MEDICAL CENTER			Hookworm Disease		A history of hookworm vaccine development	Acceptable: 50% efficacy against heavy infections for at least 2 yOptimal: 80% efficacy against moderate /heavy infections for at least 5 y	Acceptable: Prevention of heavy hookworm infections due to Necator americanus, as determined by quantitative fecal egg counts using the thresholds recommended by the World Health Organization. Optimal: Prevention of moderate to heavy hookworm infections due to Necator americanus, as determined by quantitative fecal egg counts using the thresholds recommended by the World Health Organization	Acceptable: Children less than 5 y of age Optimal: Children less than 10 y of age		Vaccine	N/A	N/A	Active	Acceptable: Children less than 5 y of age Optimal: Children less than 10 y of age	https://www.ncbi.nlm.nih.gov/pmc/articles/PMC3323499/	https://www.ncbi.nlm.nih.gov/pmc/articles/PMC3323499/	2017
SERUM INSTITUTE			HPV		HUMAN PAPPILOMA VIRUS VACCINE 4-VALENT AND 9-VALENT		HUMAN PAPPILOMA VIRUS VACCINE 4-VALENT AND 9-VALENT			Vaccine			Active		Reported by nora.dellepiane@seruminstitute.com & ssj@seruminstitute.com (Suresh Jadhav) of Serum Institute of India	Reported by nora.dellepiane@seruminstitute.com &amp; ssj@seruminstitute.com (Suresh Jadhav) of Serum Institute of India	2017
WHO			HPV		Target Product Profile (TPP) – Combined/Mono HPV Biomarker Test		To detect high-risk HPV (HPV16, 18, 31, 33, 35, 39, 45, 51, 52, 56, 58, 59, and 68) oncoprotein or correlated, related&nbsp;biomarker (e.g., quantitative mRNA) in anal or cervical specimens.&nbsp;&nbsp;Target price per test (excluding the&nbsp;cost of a device or reader) Minimal:&nbsp;&lt;US$3 Optimal: &lt;US$1.5	Screening:&nbsp;High risk of being positive for high-risk HPV: HIV-positive women (cervical and anal), HIV-positive MSM (anal), HPV positive women (general screening)	Clinical Sensitivity: Minimal 70% Optimal &gt;90% Clinical specificity: Minimal&nbsp; 85%&nbsp; Optimal &gt;90%	Diagnostic		Minimal: Provider-collected cervical specimen and self collected cervicovaginal specimen (preferred because&nbsp;no need for speculum exam or clinic visit). Optimal: Provider-collected cervical specimen and self-collected cervicovaginal&nbsp;specimen (preferred because no need for speculum exam or clinic visit) Specimen preparation:&nbsp; Minimal sample processing; no more than one operator step.…	Active	High risk of being positive for high-risk HPV: HIV-positive women (cervical and anal), HIV-positive MSM (anal), HPVpositive women (general screening)	USE4 https://www.who.int/reproductivehealth/POTC-TPPs-2016.pdf?ua=1&ua=1		2014	WHO
BILL AND MELINDA GATES FOUNDATION (BMGF)			Human African Trypanosomiasis		Target Product Profile for HAT: stage 1+2 treatment	Minimum: Clinical efficacy > 95% at 18 months follow upAcceptable: NAAnnotations: clinical efficacy: 96.5% (ITT NECT Study)	Minimum: Effective against stage 1 and 2 Acceptable: Effective against stage 1+2 (used stage 2 only) Annotation: stage 1+2 (used stage 2 only)			Drug			Active		Reported by ajoy.chakrabarti@gatesfoundation.org of the Bill and Melinda Gates Foundation	Reported by ajoy.chakrabarti@gatesfoundation.org of the Bill and Melinda Gates Foundation	2017
BILL AND MELINDA GATES FOUNDATION (BMGF)			Human African Trypanosomiasis		Target Product Profile for HAT: TPP2	Minimum: Clinical efficacy > 95% at 18 months follow upAcceptable: Clinical efficacy no worse than pentamidine	Minimum: Effective against stage 1 Acceptable: Effective against stage 1 Annotations: NA To be developed only if a second stage treatment fails to show efficacy and is already in advanced clinical trials			Drug			Active		Reported by ajoy.chakrabarti@gatesfoundation.org of the Bill and Melinda Gates Foundation	Reported by ajoy.chakrabarti@gatesfoundation.org of the Bill and Melinda Gates Foundation	2017
DNDI			Human African Trypanosomiasis		TPP-Sleeping Sickness	Acceptable: Effective against stage 1+2 (used stage 2 only), efficacy against gambiense onlyIdeal: Effective against stage 1 and 2, broad spectrum (gambiense and rhodesiense), clinical efficacy > 95% at 18 months follow up, effective in melarsoprol refractory patients	Product is a safe, effective and practical stage 2 HAT drug to replace current first-line treatments and to improve and simplify the current case management. The aim is to develop one drug that is effective against both stage 1 and stage 2 of HAT.	Adults and children (acceptable) and melarsoprol refractory patients (ideal)		Drug	Acceptable: Ideal: <0.1% drug related mortality, safe during pregnancy and for lactating women	Acceptable: &lt;1% drug related mortality Ideal: &lt;0.1% drug related mortality, safe during pregnancy and for lactating women	Active	Adults and children (acceptable) and melarsoprol refractory patients (ideal)	http://www.dndi.org/diseases-projects/hat/hat-target-product-profile/	http://www.dndi.org/diseases-projects/hat/hat-target-product-profile/	2017
DNDI			Human African Trypanosomiasis		TPP-Sleeping Sickness	Acceptable: Effective against stage 1, efficacy against gambiense only, clinical efficacy no worse than pentamidineIdeal: Effective against stage 1, broad spectrum (gambiense and rhodesiense), clinical efficacy > 95% at 18 months follow up	Product is a very simple stage 1 treatment, to be used at the local health centre level, which in turn could lead to increased access to treatment and coverage of HAT. Depending on the availability of a simple diagnostic, such a drug would allow for mass screening + treatment campaigns in endemic areas, thus preventing disease progression to stage 2 and reducing disease transmission.	Adults and children (acceptable) and melarsoprol refractory patients (ideal)		Drug	Acceptable: 0% drug related mortality, Safe during pregnancy, for breastfeeding women and childrenIdeal: 0% drug related mortality, safe during pregnancy, for breastfeeding women and children	Acceptable: 0% drug related mortality, Safe during pregnancy, for breastfeeding women and children Ideal: 0% drug related mortality, safe during pregnancy, for breastfeeding women and children	Active	Adults and children (acceptable) and melarsoprol refractory patients (ideal)	http://www.dndi.org/diseases-projects/hat/hat-target-product-profile/	http://www.dndi.org/diseases-projects/hat/hat-target-product-profile/	2018
BILL AND MELINDA GATES FOUNDATION (BMGF)			Human Papillomavirus		iTPP_Quadrivalent HPV Vaccine v1 0	Minimum: After 2-doses, consistent with Gardasil /Cervarix Optimistic: After 1-dose, adequate efficacy Annotations: Data on Gardasil efficacy available on Merck’s website. It is yet to be determined if a pre- or post-licensure evaluation of effective-ness against disease may be required for licensure outside the U.S.	Minimum: Prevention of cervical cancer and diseases caused by infection with HPV types 16 and 18. Optimistic: Additional types beyond 16 and 18Annotations: Targets based on the Gardasil label	Minimum: Girls 9-13 years of age Optimistic: Girls/women and boys/men 9 -26 years of ageAnnotations: Minimal target based on WHO recommendation.9 Optimistic target based on the Gardasil label.		Vaccine	Minimum: Consistent with GardasilOptimistic: SameAnnotations: Targets based on the Gardasil label	Minimum: Consistent with GardasilOptimistic: SameAnnotations: Targets based on the Gardasil label	Active	Minimum: Girls 9-13 years of age Optimistic: Girls/women and boys/men 9 -26 years of ageAnnotations: Minimal target based on WHO recommendation.9 Optimistic target based on the Gardasil label.	Reported by ajoy.chakrabarti@gatesfoundation.org of the Bill and Melinda Gates Foundation	Reported by ajoy.chakrabarti@gatesfoundation.org of the Bill and Melinda Gates Foundation	2017
BILL AND MELINDA GATES FOUNDATION (BMGF)			Human Papillomavirus		iTPP_9V HPV Vaccine 08182016_update	Minimum: After 2-doses, consistent with Gardasil9Optimistic: After 1-dose, adequate efficacy Annotations: Data on Gardasil efficacy available on Merck’s website.	Minimum: Prevention of cervical cancer and diseases caused by infection with HPV types 6, 11, 16, 18, 31, 33, 45, 52 and 58. Optimistic: SameAnnotations: Targets based on the Gardasil9 label.	Minimum: Girls 9-13 years of age Optimistic: Girls/women and boys/men 9 -26 years of ageAnnotations: Minimal target based on WHO recommendation.9 Optimistic target based on the Gardasil9 label.		Vaccine	Minimum: Consistent with GardasilOptimistic: SameAnnotations: Targets based on the Gardasil label	Minimum: Consistent with GardasilOptimistic: SameAnnotations: Targets based on the Gardasil label	Active	Minimum: Girls 9-13 years of age Optimistic: Girls/women and boys/men 9 -26 years of ageAnnotations: Minimal target based on WHO recommendation.9 Optimistic target based on the Gardasil9 label.	Reported by ajoy.chakrabarti@gatesfoundation.org of the Bill and Melinda Gates Foundation	Reported by ajoy.chakrabarti@gatesfoundation.org of the Bill and Melinda Gates Foundation	2017
WHO			Influenza		WHO preferred product characteristics for improved influenza vaccines	Severe laboratory-confirmed influenza illness is the preferred outcome measure for efficacy studies. One or both of the following advancements in influenza vaccine performance are preferred for demonstration of vaccine efficacy: 1) The vaccine efficacy should be better than that of currently prequalified non-replicating non-adjuvanted seasonal influenza vaccines for the specific age group for vac…	Prevention of severe influenza illness Policy-makers from LMICs are expected to place higher value on&nbsp;vaccines indicated for prevention of severe illness than prevention&nbsp;of ambulatory illness.	By 2022, greater protection against vaccine-matched or drifted&nbsp;influenza strains than provided by currently prequalified non-adjuvanted nonreplicating influenza vaccines, and protection against severe influenza for at least one&nbsp;year, will have been demonstrated for seasonal influenza vaccines that are suitable for&nbsp;high-risk groups in low and middle income countries.&nbsp;	Correlates of protection of influenza vaccines against severe&nbsp;influenza illness are needed to minimize costs of trials and to&nbsp;promote innovation.&nbsp;The product should be prequalified according to standard&nbsp;procedures for assessing the acceptability of vaccines for purchase by United Nations agencies.20&nbsp;The WHO defined criteria for programmatic suitability of vaccines should …	Vaccine	Vaccine risk-benefit assessment should favour vaccine use to prevent severe influenza illness. An increase in mild reactogenicity may be acceptable if the vaccine prevents severe disease. Severe reactogenicity should occur at a rate similar to or less than that associated with currently prequalified non-replicating, nonadjuvanted seasonal influenza vaccines. The preferred vaccine safety profile d…		Active	Children aged 6 weeks through 59 months.&nbsp;Children were prioritized given their high influenza illness&nbsp;burden and existing immunization services in LMICs. The&nbsp;lower end of the age range was chosen to coincide with the first&nbsp;contact within routine childhood immunization schedules and&nbsp;is consistent with the duration of protection demonstrated from maternal influenza vaccinat…	https://apps.who.int/iris/bitstream/handle/10665/258767/9789241512466-eng.pdf?sequence=1&ua=1&ua=1	Dosage, regimen, and cost of goods should be compatible with&nbsp;affordable supply. The vaccine should be cost-effective and price&nbsp;should not be a barrier to access, including in LMICs.&nbsp;	2017	WHO
WHO			Influenza A		WHO preferred product characteristics for universal-type influenza A vaccines	Severe laboratory-confirmed influenza illness is the preferred outcome measure for efficacy studies. Both of the following advancements in influenza vaccine performance are preferred for demonstration of vaccine efficacy: 1) The vaccine efficacy should be better than that of currently prequalified non-replicating, non-adjuvanted seasonal influenza vaccines for the specific age group for vaccinema…	Prevention of severe laboratory-confirmed influenza illness&nbsp;caused by human influenza A virus infection.&nbsp;Policy-makers from LMICs are likely to place highest value on&nbsp;vaccines indicated for prevention of severe illness. The focus is on&nbsp;influenza A given its greater severity of disease and the feasibility&nbsp;of a product becoming available within the next ten years.&nbsp;	By 2027, influenza vaccines that have the potential to provide&nbsp;protection against severe influenza A virus illness for at least five years, and are&nbsp;suitable for high-risk groups in low and middle income countries, will be in advanced&nbsp;clinical development.	The duration of efficacy should be a minimum of five years. The preferred duration of protection of at least five years represents an advancement in influenza vaccine performance which is feasible&nbsp;within the next ten years.	Vaccine	Vaccine risk-benefit assessment should favour vaccine use to prevent severe influenza illness. An increase in mild reactogenicity may be acceptable if the vaccine prevents severe influenza illness. Severe reactogenicity should occur at a rate similar to or less than that of currently prequalified non-replicating non-adjuvanted seasonal influenza vaccines. For influenza vaccines intended to be giv…		Active	Persons aged 6 weeks and older belonging to a group at high risk&nbsp;for severe influenza illness (children aged 6 weeks through 59&nbsp;months, elderly adults, persons with chronic medical conditions,&nbsp;and pregnant women).&nbsp;All population groups that are considered to be at high risk for&nbsp;severe influenza illness, as specified in the WHO position on&nbsp;influenza vaccines, should b…	USE: https://apps.who.int/iris/bitstream/handle/10665/258767/9789241512466-eng.pdf?sequence=1&ua=1&ua=1	Dosage, regimen, and cost of goods should be compatible with&nbsp;affordable supply. The vaccine should be cost-effective and price&nbsp;should not be a barrier to access, including in LMICs.&nbsp;	2017	WHO
WHO			Lassa Virus		WHO Target Product Profiles for Lassa virus Vaccine	Preferred: At least 90% efficacy in preventing infection or disease. Critical or Minimal: At least 70% efficacy in preventing infection or disease. If demonstration of clinical efficacy is not feasible, preclinical immunogenicity and efficacy in a standardized and relevant animal model together with clinical immunogenicity may be considered; If regulatory authorization is provided without clinica…	For active immunization of persons considered potentially at-risk, based on specific risk factors, to protect against LF disease. Risk groups will include certain communities in endemic areas, health care workers.	Preferred: All age groups; Suitable for administration to pregnant women Critical or Minimal: Healthy adults and children, excluding pregnant and lactating women		Vaccine	Preferred: Safety and reactogenicity at least comparable to WHO recommended routine vaccines, providing a highly favourable risk-benefit profile, ideally with only mild, transient adverse events related to vaccination and no serious AEs related to vaccination, including in individuals with compromised immune function. No neurological complications associated with LF, including sensorineural deafn…	Preferred: Safety and reactogenicity at least comparable to WHO recommended routine vaccines, providing a highly favourable risk-benefit profile, ideally with only mild, transient adverse events related to vaccination and no serious AEs related to vaccination, including in individuals with compromised immune function. No neurological complications associated with LF, including sensorineural deafn…	Active	Preferred: All age groups; Suitable for administration to pregnant women Critical or Minimal: Healthy adults and children, excluding pregnant and lactating women	http://www.who.int/blueprint/priority-diseases/key-action/lassa-fever/en/	http://www.who.int/blueprint/priority-diseases/key-action/lassa-fever/en/	2017	WHO
GHIT FUND			Leishmaniasis		Product development platform		&bull; Accurate, sensitive POC RDTs			Diagnostic			Active		Reported by kei.katsuno@ghitfund.org & kana.oiwa@ghitfund.org of the Global Health Innovative Technology Fund, related to RfPs on https://www.ghitfund.org/afag/grant/en		2013
GHIT FUND			Leishmaniasis		Hit-to-lead platform		Program Scope as follows -The key requirement of the Hit-to-Lead Platform is to convert drug hits originated from Japanese compound libraries into lead series through a comprehensive assessment of chemical integrity, synthetic accessibility, scalability and novelty, functional behavior, and structure-activity relationships (SAR), as well as bio-physiochemical and absorption, distribution, metabol…			Drug			Active		Reported by kei.katsuno@ghitfund.org & kana.oiwa@ghitfund.org of the Global Health Innovative Technology Fund, related to RfPs on https://www.ghitfund.org/afag/scrp/en	Reported by kei.katsuno@ghitfund.org &amp; kana.oiwa@ghitfund.org of the Global Health Innovative Technology Fund, related to RfPs on https://www.ghitfund.org/afag/scrp/en	2014
GHIT FUND			Leishmaniasis		Product development platform		Safer and more effective oral drugs with a shorter treatment course (< 20 days)			Drug			Active		Reported by kei.katsuno@ghitfund.org & kana.oiwa@ghitfund.org of the Global Health Innovative Technology Fund, related to RfPs on https://www.ghitfund.org/afag/grant/en	Reported by kei.katsuno@ghitfund.org & kana.oiwa@ghitfund.org of the Global Health Innovative Technology Fund, related to RfPs on https://www.ghitfund.org/afag/grant/en	2013
GHIT FUND			Leishmaniasis		Screening platform		Program Scope as follows-The expectation is that the Japanese entity will provide its relevant compound libraries to their PDP partner, who will then conduct screening with support from their established screening organization network. -To facilitate the screening of compound libraries for identification of novel compounds for malaria, tuberculosis, Chagas disease and leishmaniasis.-The goal is t…			Drug			Active		Reported by kei.katsuno@ghitfund.org & kana.oiwa@ghitfund.org of the Global Health Innovative Technology Fund, related to RfPs on https://www.ghitfund.org/afag/scrp/en	Reported by kei.katsuno@ghitfund.org & kana.oiwa@ghitfund.org of the Global Health Innovative Technology Fund, related to RfPs on https://www.ghitfund.org/afag/scrp/en	2013
GHIT FUND			Leishmaniasis		Product development platform		Therapeutic and preventative vaccines			Vaccine			Active		Reported by kei.katsuno@ghitfund.org & kana.oiwa@ghitfund.org of the Global Health Innovative Technology Fund, related to RfPs on https://www.ghitfund.org/afag/grant/en	Reported by kei.katsuno@ghitfund.org & kana.oiwa@ghitfund.org of the Global Health Innovative Technology Fund, related to RfPs on https://www.ghitfund.org/afag/grant/en	2013
GHIT FUND			Lymphatic Filariasis		Product development platform		&bull; Accurate, sensitive POC RDTs that can be used in hypoendemic geographies.			Diagnostic			Active		Reported by kei.katsuno@ghitfund.org & kana.oiwa@ghitfund.org of the Global Health Innovative Technology Fund, related to RfPs on https://www.ghitfund.org/afag/grant/en		2013
GHIT FUND			Lymphatic Filariasis		Product development platform		Out of scope			Vaccine			Active		Reported by kei.katsuno@ghitfund.org & kana.oiwa@ghitfund.org of the Global Health Innovative Technology Fund, related to RfPs on https://www.ghitfund.org/afag/grant/en	Reported by kei.katsuno@ghitfund.org & kana.oiwa@ghitfund.org of the Global Health Innovative Technology Fund, related to RfPs on https://www.ghitfund.org/afag/grant/en	2013
LONDON SCHOOL OF HYGIENE & TROPICAL MEDICINE			Lymphatic Filariasis		A Diagnostics Platform for the Integrated Mapping, Monitoring, and Surveillance of Neglected Tropical Diseases: Rationale and Target Product Profiles		Lymphatic Filariasis	Post elimiation incidence of infection	N/A	Diagnostic		Blood spot	Archive	Childern born after transmission interpution	http://journals.plos.org/plosntds/article?id=10.1371/journal.pntd.0001746	N/A	2012
GHIT FUND			Lymphatic Filariasis		Product development platform		Safer and more effective drugs that kill adult worms (macrofilaricides)			Drug			Active		Reported by kei.katsuno@ghitfund.org & kana.oiwa@ghitfund.org of the Global Health Innovative Technology Fund, related to RfPs on https://www.ghitfund.org/afag/grant/en	Reported by kei.katsuno@ghitfund.org & kana.oiwa@ghitfund.org of the Global Health Innovative Technology Fund, related to RfPs on https://www.ghitfund.org/afag/grant/en	2013
LONDON SCHOOL OF HYGIENE & TROPICAL MEDICINE			Lymphatic Filariasis		A Diagnostics Platform for the Integrated Mapping, Monitoring, and Surveillance of Neglected Tropical Diseases: Rationale and Target Product Profiles		Lymphatic Filariasis	Mapping, monitoring and stopping decision	95% sensitive; W.bancrofti- specific	Diagnostic		Blood spot	Archive	6-15 year old children	http://journals.plos.org/plosntds/article?id=10.1371/journal.pntd.0001746	N/A	2012
MALERA			Malaria		A Research Agenda for Malaria Eradication: Vaccines	Minimally acceptable: When used in a malaria endemic population that employs ITNs, IRS, or other malaria control tools, further reduces number of individuals who can be infected from a single untreated malaria case to below 1 for at least 1 yearDesired target: Reduces number of individuals who can be infected from a single untreated malaria case to below 1 in a malaria-endemic population and prov…	Minimally acceptable: Candidate vaccine is indicated for active immunization of individuals to achieve reduction of transmission rates of all strains of P. falciparum so that the number of individuals who can be infected from a single untreated malaria case in an endemic area is Desired target: Candidate vaccine is indicated for active immunization of individuals for protection against P. falcipa…	Minimally acceptable: The vaccine can be administered to otherwise healthy persons who may transmit malaria, including infants, children and adolescents, and adults in malaria-endemic regionsDesired target: The vaccine can be administered to all age groups and populations, including pregnant women, persons with immunodeficiencies, malnourished individuals, or otherwise high risk populations		Vaccine	Minimally acceptable: In young children, the vaccine has a similar safety and reactogenicity profile to currently administered combination vaccines such as DTPwHepBHib administered through EPI. In adults, the vaccine has a similar safety and reactogenicity profile as hepatitis B vaccine or tetanus toxoid. The vaccine can be safely administered to pregnant women. There should be no increased risk …	Minimally acceptable: In young children, the vaccine has a similar safety and reactogenicity profile to currently administered combination vaccines such as DTPwHepBHib administered through EPI. In adults, the vaccine has a similar safety and reactogenicity profile as hepatitis B vaccine or tetanus toxoid. The vaccine can be safely administered to pregnant women. There should be no increased risk …	Active	Minimally acceptable: The vaccine can be administered to otherwise healthy persons who may transmit malaria, including infants, children and adolescents, and adults in malaria-endemic regionsDesired target: The vaccine can be administered to all age groups and populations, including pregnant women, persons with immunodeficiencies, malnourished individuals, or otherwise high risk populations	http://journals.plos.org/plosmedicine/article?id=10.1371/journal.pmed.1000398	http://journals.plos.org/plosmedicine/article?id=10.1371/journal.pmed.1000398	2011
MMV			Malaria		Designing the next generation of medicines for malaria control and eradication	>95% protection from primary Plasmodium infection but no inhibition of oocysts via vector stage targeting at trough levels (minimum essential), >95% protection from all Plasmodia infections including relapses, and >90% inhibition of oocysts via vector stage targeting at trough levels (ideal)	Chemoprotection, to prevent a population from becoming infected rather than treating patients once they become symptomatic	Target populations include all people susceptible to malaria, including vulnerable populations such as pregnant women and children		Drug	Acceptable therapeutic ratio based on human volunteer studies between exposure at human effective dose and NOAEL, dependent on nature of toxicity (minimum); Therapeutic ratio >50 fold based on human volunteer studies between exposure at human effective dose and NOAEL; benign safety signal (ideal)	Acceptable therapeutic ratio based on human volunteer studies between exposure at human effective dose and NOAEL, dependent on nature of toxicity (minimum); Therapeutic ratio &gt;50 fold based on human volunteer studies between exposure at human effective dose and NOAEL; benign safety signal (ideal)	Active	Target populations include all people susceptible to malaria, including vulnerable populations such as pregnant women and children	https://www.mmv.org/sites/default/files/uploads/docs/essential_info_for_scientists/TCPs_and_TPPs/Designing_the_next_generation_of_medicines_for_malaria_control_and_eradication.pdf	https://www.mmv.org/sites/default/files/uploads/docs/essential_info_for_scientists/TCPs_and_TPPs/Designing_the_next_generation_of_medicines_for_malaria_control_and_eradication.pdf	2013
MMV			Malaria		Chemoprotection profiles	Clinical efficacy:Minimum essential: ≥80% reduction in cumulative incidence of symptomatic malaria and non-inferior to Standard of CareIdeal single exposure chemoprotection: ≥95% reduction in cumulative incidence and non-inferior to Standard of Care	Prevention of malaria	Children and adults; pregnant women in 2-3d trimester, no suggestion of embryo-fetal toxicity in first trimester in preclinical species		Drug	Safety and tolerability: Minimum essential: Few and manageable drug-related SAEs in phase III and IVIdeal single exposure chemoprotection: No drug-related SAEs; minimal drug-related AEs that do not result in Study exclusion	Safety and tolerability: Minimum essential: Few and manageable drug-related SAEs in phase III and IV Ideal single exposure chemoprotection: No drug-related SAEs; minimal drug-related AEs that do not result in Study exclusion	Active	Children and adults; pregnant women in 2-3d trimester, no suggestion of embryo-fetal toxicity in first trimester in preclinical species	https://malariajournal.biomedcentral.com/articles/10.1186/s12936-016-1675-x	https://malariajournal.biomedcentral.com/articles/10.1186/s12936-016-1675-x	2017
MALERA			Malaria		A Research Agenda for Malaria Eradication: Drugs	~100% efficacy at preventing all stages; ~100% (95%) efficacy against gametocyte and hypnozoites (transmission blocking potential)	Product will have a single encounter radical cure and prophylaxis (SERCaP) profile, and the indication wil be: radical cure of symptomatic or asymptomatic malaria	General population including special sub-populations such as pregnant women and children		Drug	Better than current drugs for treatment and radical cure in all populations, including pregnant women and infants. Does not require pre-treatment screening for Mass Drug Administration	Better than current drugs for treatment and radical cure in all populations, including pregnant women and infants. Does not require pre-treatment screening for Mass Drug Administration	Archive	General population including special sub-populations such as pregnant women and children	http://journals.plos.org/plosmedicine/article?id=10.1371/journal.pmed.1000402	http://journals.plos.org/plosmedicine/article?id=10.1371/journal.pmed.1000402	2011
GHIT FUND			Malaria		Screening platform		Program Scope as follows-The expectation is that the Japanese entity will provide its relevant compound libraries to their PDP partner, who will then conduct screening with support from their established screening organization network. -To facilitate the screening of compound libraries for identification of novel compounds for malaria, tuberculosis, Chagas disease and leishmaniasis.-The goal is t…			Drug			Active		Reported by kei.katsuno@ghitfund.org & kana.oiwa@ghitfund.org of the Global Health Innovative Technology Fund, related to RfPs on https://www.ghitfund.org/afag/scrp/en	Reported by kei.katsuno@ghitfund.org & kana.oiwa@ghitfund.org of the Global Health Innovative Technology Fund, related to RfPs on https://www.ghitfund.org/afag/scrp/en	2013
WHO			Malaria		WHO Preferred Product Characteristics (PPC) for Malaria Vaccines	The vaccine should reduce incidence of all clinical malaria episodes by at least 75% for no less than one year and preferably at least two years. Booster doses should be required no more frequently than annually. The duration of protection is as important as the short-term efficacy for the primary target group of children under the age of 5 years in medium to high transmission malaria endemic cou…	Prevention of clinical malaria, including manifestations of severe malaria. caused by either P. falciparum and/or P. vivax. The vaccine would be indicated primarily for malaria disease control, rather than elimination.	Infants and young children aged 5 years and under, in most settings Comment: Vaccines that are highly effective at preventing clinical malaria (&gt;75%) can be considered for use in other high-risk groups (depending on available efficacy and safety data in this population) such as:- &bull; Non-immune individu als migrating to, or living temporarily in, areas of malaria transmission. &bull; Women …		Vaccine	The safety and reactogenicity of the vaccine is comparable to or better than WHO recommended vaccines in use in low and middle-income countries. Data should allow assessment of deferred increases in morbidity as vaccine-induced immunity wanes. For vaccines within the EPI schedule, absence of clinically important interference with EPI vaccines will have to be documented. Comment: • WHO prequalific…	The safety and reactogenicity of the vaccine is comparable to or better than WHO recommended vaccines in use in low and middle-income countries. Data should allow assessment of deferred increases in morbidity as vaccine-induced immunity wanes. For vaccines within the EPI schedule, absence of clinically important interference with EPI vaccines will have to be documented. Comment: &bull; WHO prequa…	Active	Infants and young children aged 5 years and under, in most settings Comment: Vaccines that are highly effective at preventing clinical malaria (&gt;75%) can be considered for use in other high-risk groups (depending on available efficacy and safety data in this population) such as:- &bull; Non-immune individu als migrating to, or living temporarily in, areas of malaria transmission. &bull; Women …	http://apps.who.int/iris/bitstream/10665/149822/1/WHO_IVB_14.09_eng.pdf	http://apps.who.int/iris/bitstream/10665/149822/1/WHO_IVB_14.09_eng.pdf	2014	WHO
MMV			Malaria		Designing the next generation of medicines for malaria control and eradication	TCP-3a: Prevents 90% of relapses over a six month period. Human adult dose	Targeting Plasmodium in the non-dividing parasite stages	Target populations include all people susceptible to malaria, including vulnerable populations such as pregnant women and children		Drug	Acceptable therapeutic ratio based on human volunteer studies between exposure at human effective dose and NOAEL, dependent on nature of toxicity (minimum); Therapeutic ratio >50 fold based on human volunteer studies between exposure at human effective dose and NOAEL; benign safety signal (ideal)	Acceptable therapeutic ratio based on human volunteer studies between exposure at human effective dose and NOAEL, dependent on nature of toxicity (minimum); Therapeutic ratio &gt;50 fold based on human volunteer studies between exposure at human effective dose and NOAEL; benign safety signal (ideal)	Active	Target populations include all people susceptible to malaria, including vulnerable populations such as pregnant women and children	https://www.mmv.org/sites/default/files/uploads/docs/essential_info_for_scientists/TCPs_and_TPPs/Designing_the_next_generation_of_medicines_for_malaria_control_and_eradication.pdf	https://www.mmv.org/sites/default/files/uploads/docs/essential_info_for_scientists/TCPs_and_TPPs/Designing_the_next_generation_of_medicines_for_malaria_control_and_eradication.pdf	2013
GHIT FUND			Malaria		Target research platform		Vaccine Intervention Investment Scope Examples-Novel vaccine concepts, targets, and constructs inspired by new observations orunderstanding about the nature of the targeted organism or the human responseto that organism-New vaccine constructs that target specific tissue or cell types for appropriateinduction of local and systemic immunity.-Applications of radically new technologies for disease pr…			Vaccine			Active		Reported by kei.katsuno@ghitfund.org & kana.oiwa@ghitfund.org of the Global Health Innovative Technology Fund, related to RfPs on https://www.ghitfund.org/afag/trp/en	Reported by kei.katsuno@ghitfund.org & kana.oiwa@ghitfund.org of the Global Health Innovative Technology Fund, related to RfPs on https://www.ghitfund.org/afag/trp/en	2015
MMV			Malaria		Designing the next generation of medicines for malaria control and eradication	Clinical efficacy from single dose (day 7) including patients from areas known to be drug-resistant to current first line medications: 100% (minimum essential)Clinical efficacy from single dose (ACPR at day 28 or more, per protocol, PCR-corrected): 50% (minimum essential), >95% (ideal)	&lsquo;Fast clearance&rsquo;, reducing the initial parasite burden	Target populations include all people susceptible to malaria, including vulnerable populations such as pregnant women and children		Drug	Acceptable therapeutic ratio based on human volunteer studies between exposure at human effective dose and NOAEL, dependent on nature of toxicity (minimum); Therapeutic ratio >50 fold based on human volunteer studies between exposure at human effective dose and NOAEL; benign safety signal (ideal)	Acceptable therapeutic ratio based on human volunteer studies between exposure at human effective dose and NOAEL, dependent on nature of toxicity (minimum); Therapeutic ratio &gt;50 fold based on human volunteer studies between exposure at human effective dose and NOAEL; benign safety signal (ideal)	Active	Target populations include all people susceptible to malaria, including vulnerable populations such as pregnant women and children	https://www.mmv.org/sites/default/files/uploads/docs/essential_info_for_scientists/TCPs_and_TPPs/Designing_the_next_generation_of_medicines_for_malaria_control_and_eradication.pdf	https://www.mmv.org/sites/default/files/uploads/docs/essential_info_for_scientists/TCPs_and_TPPs/Designing_the_next_generation_of_medicines_for_malaria_control_and_eradication.pdf	2013
MMV			Malaria		Designing the next generation of medicines for malaria control and eradication	Clinical efficacy from single dose (ACPR at day 28, per protocol) - >80% PCR-corrected (minimum essesntial), >95% non PCR-corrected (ideal)	Long duration partner to complete the clearance of the blood stage parasites	Target populations include all people susceptible to malaria, including vulnerable populations such as pregnant women and children		Drug	Acceptable therapeutic ratio based on human volunteer studies between exposure at human effective dose and NOAEL, dependent on nature of toxicity (minimum); Therapeutic ratio >50 fold based on human volunteer studies between exposure at human effective dose and NOAEL; benign safety signal (ideal)	Acceptable therapeutic ratio based on human volunteer studies between exposure at human effective dose and NOAEL, dependent on nature of toxicity (minimum); Therapeutic ratio &gt;50 fold based on human volunteer studies between exposure at human effective dose and NOAEL; benign safety signal (ideal)	Active	Target populations include all people susceptible to malaria, including vulnerable populations such as pregnant women and children	https://www.mmv.org/sites/default/files/uploads/docs/essential_info_for_scientists/TCPs_and_TPPs/Designing_the_next_generation_of_medicines_for_malaria_control_and_eradication.pdf	https://www.mmv.org/sites/default/files/uploads/docs/essential_info_for_scientists/TCPs_and_TPPs/Designing_the_next_generation_of_medicines_for_malaria_control_and_eradication.pdf	2013
WHO			Malaria		WHO Preferred Product Characteristics (PPC) for Malaria Vaccines	The vaccine should reduce malaria transmission resulting in the reduction of incident human malaria infections at the community level.The following efficacy measures are recommended:-• Primary efficacy measure: incidence of new human infections, including an analysis method that takes into account interdependence of events within individuals• Secondary efficacy measure: incidence of all episodes …	Prevention of person to person malaria transmission through a mosquito vector at the community level. The vaccine would be indicated for malaria control, elimination and/or prevention of reintroduction post-elimination depending on clinical data submitted.	Children aged 12 months and above and adults, including women of child-bearing age. Comment: For sexual stage and mosquito antigen vaccines, the infectivity reservoir for transmission to Anopheline mosquitoes in malaria endemic areas extends from infancy through childhood to adults. While the per person infectivity is highest in young children, older children and adults remain infectious to mosqu…		Vaccine	For vaccines with no direct effect: the safety and reactogenicity profile of the vaccine is comparable to other vaccines with highly favourable safety and reactogenicity profiles.For vaccines with direct effects in addition to transmission effects: The safety and reactogenicity of the vaccine is comparable to or better than WHO recommended vaccines in use in malaria endemic countries.Comment:• WH…	For vaccines with no direct effect: the safety and reactogenicity profile of the vaccine is comparable to other vaccines with highly favourable safety and reactogenicity profiles. For vaccines with direct effects in addition to transmission effects: The safety and reactogenicity of the vaccine is comparable to or better than WHO recommended vaccines in use in malaria endemic countries. Comment: &…	Active	Children aged 12 months and above and adults, including women of child-bearing age. Comment: For sexual stage and mosquito antigen vaccines, the infectivity reservoir for transmission to Anopheline mosquitoes in malaria endemic areas extends from infancy through childhood to adults. While the per person infectivity is highest in young children, older children and adults remain infectious to mosqu…	http://apps.who.int/iris/bitstream/10665/149822/1/WHO_IVB_14.09_eng.pdf	http://apps.who.int/iris/bitstream/10665/149822/1/WHO_IVB_14.09_eng.pdf	2014	WHO
EMVDA			Malaria		Cluster 3 - Vaccine Development Cross Cutting Supporting Activities	More than six months clinical efficacy	Product will prevent clinical malaria caused by all polymorphic variants of P. falciparum	Children under five years of age in endemic areas		Vaccine	Vaccine shoul be non-frozen and safe, and should induce an immune response which has no adverse effects on subsequent exposure to infection	Vaccine shoul be non-frozen and safe, and should induce an immune response which has no adverse effects on subsequent exposure to infection	Active	Children under five years of age in endemic areas	http://www.emvda.org/about-emvda/cluster-3	http://www.emvda.org/about-emvda/cluster-3	2017
GHIT FUND			Malaria		Product development platform		Advance the eradication agenda with novel molecules:- single exposure radical cure & prophylaxis and/or new drugs that could be used in combination that could address resistance issues- fast clearance- long duration- targeting non-dividing stage			Drug			Active		Reported by kei.katsuno@ghitfund.org & kana.oiwa@ghitfund.org of the Global Health Innovative Technology Fund, related to RfPs on https://www.ghitfund.org/afag/grant/en	Reported by kei.katsuno@ghitfund.org & kana.oiwa@ghitfund.org of the Global Health Innovative Technology Fund, related to RfPs on https://www.ghitfund.org/afag/grant/en	2013
WHO			Malaria		Ivermectin for malaria transmission control	Combination with an ACT and core vector control interventions. Desired: A significant reduction in incidence of clinical malaria at 12 months after a single intervention in combination with ACT MDA and core vector control measures. Minimally acceptable: A significant reduction in infection incidence at 12 months after three interventions given at monthly intervals in combination with an ACT MDA a…	Ivermectin MDA could reduce vectorial capacity primarily by&nbsp;reducing vector survival and fitness, but also, to a lesser extent,&nbsp;through a potential partial inhibition of sporogony and additional&nbsp;effects on vector fertility.	This potential new application of ivermectin deserves full&nbsp; understanding, particularly its role in: (a) reducing the residual&nbsp;transmission of malaria, (b) curbing insecticide resistance and (c)&nbsp;accelerating progress towards elimination.&nbsp; &nbsp;	Desired: Single-dose&nbsp;administration of a&nbsp;slow-release&nbsp;formulation.&nbsp;The cumulative dose&nbsp;(mcg/kg/day) best&nbsp;matched with the&nbsp;AUC needed for the&nbsp;efficacy target. Cmax below the&nbsp;theoretic mosquito&nbsp;LC100 desirable.&nbsp;Should be timed to&nbsp;malaria transmission&nbsp;season&nbsp; Minimally acceptable:&nbsp;Single-encounter,&nbsp;manageable multiple&nb…	Drug	Desired: Incidence of adverse events of total dose/bodyweight/timeframe less than 1: 10.000 New strategy available for risk minimisation in Loa endemic areas Minimally acceptable: No severe adverse drug reactions AND frequency of moderate adverse events ≤ 1.3 %. Defined strategy for risk minimisation in Loa endemic areas or exclusion.		Active	Desired: Acceptable in&nbsp;children 5-15 kg&nbsp;(children &lt; 90 cm&nbsp;as proxy) Acceptable in&nbsp;women in&nbsp;reproductive age&nbsp;without a&nbsp;pregnancy test&nbsp;&nbsp; Acceptable in&nbsp;pregnant women&nbsp; Acceptable in&nbsp;lactating women Minimally acceptable: All population in the&nbsp;target areas with the&nbsp;exception of:&nbsp;- Pregnant women&nbsp;- Lactating women in&nbs…	https://www.who.int/malaria/mpac/mpac-sept2016-invermectin-presentation.pdf?ua=1&ua=1		2016	WHO
GHIT FUND			Malaria		Product development platform		&bull; Accurate, sensitive POC RDTs(Point of Care Rapid Diagnostic Tests), specifically asymptomatic carrier. &bull; RDT for Plasmodium falciparum and/or vivax with 2 logs better sensitivity and accuracy compared to current RDT product.			Diagnostic			Active		Reported by kei.katsuno@ghitfund.org & kana.oiwa@ghitfund.org of the Global Health Innovative Technology Fund, related to RfPs on https://www.ghitfund.org/afag/grant/en		2013
GHIT FUND			Malaria		Hit-to-lead platform		Program Scope as follows-The key requirement of the Hit-to-Lead Platform is to convert drug hits originated from Japanese compound libraries into lead series through a comprehensive assessment of chemical integrity, synthetic accessibility, scalability and novelty, functional behavior, and structure-activity relationships (SAR), as well as bio-physiochemical and absorption, distribution, metaboli…			Drug			Active		Reported by kei.katsuno@ghitfund.org & kana.oiwa@ghitfund.org of the Global Health Innovative Technology Fund, related to RfPs on https://www.ghitfund.org/afag/scrp/en	Reported by kei.katsuno@ghitfund.org & kana.oiwa@ghitfund.org of the Global Health Innovative Technology Fund, related to RfPs on https://www.ghitfund.org/afag/scrp/en	2014
PATH			Malaria		Target Product Profile: Point-of-Care MalariaInfection Detection Test		Malaria	Minimal requirement: Active infection detection (ID) interventions aimed at low-density and subclinical infection detection.Optimistic specification: Active ID interventions aimed at lowdensity and subclinical infection detection; passive case detection for clinical diagnosis and management; epidemiological surveys.	Minimal requirement: Analytical sensitivity/limit of detection: Limit of detection required is 10 times better than the current rapid diagnostic tests (RDT) or 10 p/µL. For HRP2, the requirement is 12 ng/mlDiagnostic/clinical sensitivity: 97%Diagnostic/clinical specificity: 90%Optimistic specification:Analytical sensitivity/limit of detection: LOD is 5 p/µL. For HRP2, this translates to 6 ng/ml.D…	Diagnostic		Minimal requirement: Peripheral whole blood from finger stick (heel prick for infants), 1‒50 µlOptimistic specification: Less invasive sample types that do not include finger stick (e.g., saliva, buccal), 1‒25 µl.	Active	Minimal requirement: Individuals with Plasmodium falciparum (P. falciparum; Pf) infection, whether or not they have symptoms of infectionOptimistic specification: Individuals with any malaria species infection, whether or not they have symptoms of infection	https://www.finddx.org/wp-content/uploads/2016/02/DIAMETER-poc-malaria-idt-TPP-2014.pdf	Lowest infrastructure level/ lowest level user: Performed under zero infrastructure conditions including community health centers, households and outdoor conditions by community health workers, trained lay persons and community volunteers; in optimistic case, all adults	2014
GHIT FUND			Malaria		Product development platform		Advance the eradication agenda:-transmission blocking vaccines-more effective prevention vaccines			Vaccine			Active		Reported by kei.katsuno@ghitfund.org & kana.oiwa@ghitfund.org of the Global Health Innovative Technology Fund, related to RfPs on https://www.ghitfund.org/afag/grant/en	Reported by kei.katsuno@ghitfund.org & kana.oiwa@ghitfund.org of the Global Health Innovative Technology Fund, related to RfPs on https://www.ghitfund.org/afag/grant/en	2013
MALERA			Malaria		A Research Agenda for Malaria Eradication: Drugs	~100% efficacy at preventing all stages for six months (95% for one week); ~100% (95%) efficacy against gametocyte and hypnozoites (transmission blocking potential)	Product will have a single encounter radical cure and prophylaxis (SERCaP) profile, and the indication wil be: intermittent (continuous) prophylaxis, giving four weeks of complete protection	General population including special sub-populations such as pregnant women and children		Drug	At least as good as current prophylaxis drugs in all populations, including pregnant women and infants. Does not require pre-treatment screening for Mass Drug Administration	At least as good as current prophylaxis drugs in all populations, including pregnant women and infants. Does not require pre-treatment screening for Mass Drug Administration	Archive	General population including special sub-populations such as pregnant women and children	http://journals.plos.org/plosmedicine/article?id=10.1371/journal.pmed.1000402	http://journals.plos.org/plosmedicine/article?id=10.1371/journal.pmed.1000402	2011
FIND			Malaria		Defining the next generation of Plasmodium vivax diagnostic tests for control and elimination: Target product profiles		TPP PvA: Diagnosis of P. vivax malaria acute infection	For parasitological confirmation of symptomatic suspected cases of P. vivax malaria	Minimal analytical Sensitivity: 25 p/&micro;L Minimal analytical Specificity: Discriminate P. vivax form other Plasmodium spp. No cross-reactivity with other pathogens Minimal diagnostic sensitivity: &gt;95% Minimal diagnostic specificity: &gt;95% Optimal analytical Sensitivity: 5 p/&micro;L, Optimal analytical Specificity: Discriminate between P. vivax, P. falciparum and other Plasmodium spp.No …	Diagnostic		Minimal sample type: Capillary blood Minimal sample volume: &lt;= 100 &mu;L	Active	All individuals suspected to suffer from clinical P. vivax infection	http://journals.plos.org/plosntds/article?id=10.1371/journal.pntd.0005516	Implementation level: Community health facilities, health posts, health centers Target users (Minimal): Community and facilitybased health workers	2017
MALERA			Malaria		A Research Agenda for Malaria Eradication: Drugs	Efficacy against asexual stages:Minimally accpetable: >95% (>90%) PCR corrected day 28 (survival analysis)Ideal: >95% (>90%) PCR corrected day 42 (survival analysis)Efficacy against hypnozoites:Minimally accpetable: Effective in all geographic areas with a total weight based dose given in 3 daysIdeal: Effective in all geographic areas with a total weight based dose given in 1 dose	Product will be a drug used for radical cure (treatment) of P. vivax in elimination programs	P. vivax infection		Drug	Minimally acceptable: Better than (as good as) standard radical therapy (ACT + primaquine), in most populations; does not require pre-screeningIdeal: Better than (as good as) standard radical therapy (ACT + primaquine), in all populations, including pregnant women; does not require pre-screening; high tolerability.	Minimally acceptable: Better than (as good as) standard radical therapy (ACT + primaquine), in most populations; does not require pre-screening Ideal: Better than (as good as) standard radical therapy (ACT + primaquine), in all populations, including pregnant women; does not require pre-screening; high tolerability.	Archive	P. vivax infection	http://journals.plos.org/plosmedicine/article?id=10.1371/journal.pmed.1000402	http://journals.plos.org/plosmedicine/article?id=10.1371/journal.pmed.1000402	2011
FIND			Malaria		Defining the next generation of Plasmodium vivax diagnostic tests for control and elimination: Target product profiles		TPP PvB2: Population screening for Plasmodium vivax infection surveillance	For indication of present or recent P. vivax infection for epidemiological surveys and surveillance activities	Minimal analytical Sensitivity: 0.1 p/&micro;L (irrelevant for recent past infection detection) Minimal analytical Specificity: Discriminate between P. vivax, P. falciparum and other Plasmodium spp. No cross-reactivity with other pathogens Minimal diagnostic sensitivity: &gt;95% Minimal diagnostic specificity: &gt;95% Optimal analytical Sensitivity: 0.01 p/&micro;L (irrelevant for recent past inf…	Diagnostic		Minimal sample type: Capillary blood Minimal sample volume: &lt;= 200 &mu;L	Active	All individuals in an endemic setting	http://journals.plos.org/plosntds/article?id=10.1371/journal.pntd.0005516	Implementation level: District hospitals and reference laboratories Target users (Minimal): Laboratory technicians	2017
FIND			Malaria		Defining the next generation of Plasmodium vivax diagnostic tests for control and elimination: Target product profiles		TPP PvB1: Point-of-care diagnosis of sub-clinical P. vivax infection	For parasitological confirmation of all infections of P. vivax malaria (symptomatic and asymptomatic)	Minimal analytical Sensitivity: 20 p/&micro;L Minimal analytical Specificity: Discriminate P. vivax from other Plasmodium spp. No cross-reactivity with other pathogens Minimal diagnostic sensitivity: &gt;95% Minimal diagnostic specificity: &gt;95% Optimal analytical Sensitivity: 1 p/&micro;L, Optimal analytical Specificity: Discriminate between P. vivax, P. falciparum and other Plasmodium spp.No …	Diagnostic		Minimal sample type: Capillary blood Minimal sample volume: &lt;= 100 &mu;L	Active	All individuals susceptible to suffer from P. vivax infection in endemic settings	http://journals.plos.org/plosntds/article?id=10.1371/journal.pntd.0005516	Implementation level: Community health facilities, health posts, health centers Target users (Minimal): Community and facility-based health workers	2017
MALERA			Malaria		A Research Agenda for Malaria Eradication: Diagnoses and Diagnostics		Malaria	Malaria case management in elimination settings	Analytical sensitivity (parasites/&micro;l): Essential 100-200, Desirable &lt;5	Diagnostic		Essential: Blood sample, finger-prick or less Desirable: Non-invasive	Archive	detecting and quantifying parasitemia in febrile patients, and identifying species	http://journals.plos.org/plosmedicine/article?id=10.1371/journal.pmed.1000396	low-training, lowtechnology settings with sensitivity sufficient for community level case management	2011
PATH			Malaria		Point-of-care malaria infection detection test for rapid detection of low-density, subclinical malaria infections		Malaria	Minimal requirement: Active infection detection (ID) interventions aimed at low-density and subclinical infection detection. Optimal: Active infection detection (ID) interventions aimed at low-density and subclinical infection detection, passive case detection for clinical diagnosis and management, and epidemiological surveys	Minimal species differentiation: Pf only. Minimal Analytic sensitivity/limit of detection: Limit of detection required is 10 times better than the current rapid diagnostic tests (RDT) or 10 p/µL. For HRP2, the requirement is 12 ng/ml.Minimal Diagnostic/Clinical sensitivity: 97%Minimal Diagnostic/Clinical specificity: 90%Optimal species differentiation: Pf/Pv/Ppan.Optimal Analytic sensitivity/limi…	Diagnostic		Minimal Sample Type: Peripheral whole blood from finger stick (heel prick for infants)Minimal Sample Volume: 1‒50 µl.Optimal Sample Type: Less invasive sample types that do not include finger stick (e.g., saliva, buccal).Optimal Sample Volume: 1-25 µl	Active	Minimal requirement: Individuals with Plasmodium falciparum (P. falciparum; Pf) infection, whether or not they have symptoms of infection.Optimal: Individuals with any malaria species infection, whether or not they have symptoms of infection.	http://sites.path.org/dx/files/2012/11/DIAMETER_IDT_TPP_FINAL_forwebsite.pdf	Minimal requirement: Lowest level user: The test will be performed by community health workers, trained lay persons, and community volunteers. Optimal: Lowest level user: All adults. Lowest infrastructure level (Minimal & optimal): The test will be performed under zero-infrastructure conditions including community health centers, households, and outdoor conditions.	2014
MALERA			Malaria		A Research Agenda for Malaria Eradication: Drugs	Efficacy against asexual stages:Minimally accpetable: >95% (>90%) PCR corrected day 28 (survival analysis)Ideal: >95% (>90%) PCR corrected day 42 (survival analysis)Efficacy against gametocytes (transmission blocking potential):Minimally accpetable: Stages I-VIdeal: Stages I-V	Product will be a drug used for radical cure (treatment) of P. falciparum in elimination programs	P. falciparum infection		Drug	Minimally acceptable: Better than (as good as) standard radical therapy (ACT + primaquine), in most populations; does not require pre-screeningIdeal: Better than (as good as) standard radical therapy (ACT + primaquine), in all populations, including pregnant women; does not require pre-screening; high tolerability	Minimally acceptable: Better than (as good as) standard radical therapy (ACT + primaquine), in most populations; does not require pre-screening Ideal: Better than (as good as) standard radical therapy (ACT + primaquine), in all populations, including pregnant women; does not require pre-screening; high tolerability	Archive	P. falciparum infection	http://journals.plos.org/plosmedicine/article?id=10.1371/journal.pmed.1000402	http://journals.plos.org/plosmedicine/article?id=10.1371/journal.pmed.1000402	2011
MALERA			Malaria		A Research Agenda for Malaria Eradication: Drugs	~100% (95%) efficacy at preventing all stages; ~100% (95%) efficacy against gametocyte and hypnozoites (transmission blocking potential)	Product will have a single encounter radical cure and prophylaxis (SERCaP) profile, and the indication wil be: post-exposure prophylaxis	General population including special sub-populations such as pregnant women and children		Drug	At least as good as current prophylaxis drugs2 in all populations, including pregnant women and infants. Does not require pre-treatment screening for Mass Drug Administration	At least as good as current prophylaxis drugs2 in all populations, including pregnant women and infants. Does not require pre-treatment screening for Mass Drug Administration	Archive	General population including special sub-populations such as pregnant women and children	http://journals.plos.org/plosmedicine/article?id=10.1371/journal.pmed.1000402	http://journals.plos.org/plosmedicine/article?id=10.1371/journal.pmed.1000402	2011
MALERA			Malaria		A Research Agenda for Malaria Eradication: Diagnoses and Diagnostics		Malaria	Malaria screening/surveillance	Analytical sensitivity (parasites/&micro;l): Essential 20, Desirable &lt;=5	Diagnostic		Essential: Blood sample, finger-prick or less Desirable: Non-invasive	Archive	Migrant populations, populations around detected cases, suspected patients such as recent travelers or geographical associates of malaria cases	http://journals.plos.org/plosmedicine/article?id=10.1371/journal.pmed.1000396	low-training, lowtechnology settings with sensitivity sufficient for community level case management	2011
GHIT FUND			Malaria		Target research platform		Drug Intervention Investment Scope Examples:-Novel mechanisms of action, for example targeting critical host components essential to infection and disease with little or no toxic effect on the host-Targeting components of the pathogen that are implicated in disease rather than infection, or that are so highly constrained that resistant variants cannot be easily selected-Conventional drug discover…			Drug			Active		Reported by kei.katsuno@ghitfund.org & kana.oiwa@ghitfund.org of the Global Health Innovative Technology Fund, related to RfPs on https://www.ghitfund.org/afag/trp/en	Reported by kei.katsuno@ghitfund.org & kana.oiwa@ghitfund.org of the Global Health Innovative Technology Fund, related to RfPs on https://www.ghitfund.org/afag/trp/en	2015
GHIT FUND			Malaria		Target research platform		Diagnostic Intervention Investment Scope Examples -Radically new and improved approaches to traditional immune and molecular assay methods -Biochemical amplification or analysis of non-invasive samples such as urine, saliva, sweat or other excreted fluids			Diagnostic			Active		Reported by kei.katsuno@ghitfund.org & kana.oiwa@ghitfund.org of the Global Health Innovative Technology Fund, related to RfPs on https://www.ghitfund.org/afag/trp/en		2015
MMV			Malaria		Profile for treatment of children or adults infected with malaria	Clinical efficacy (ACPR at day 28 or later; per protocol):Minimum essential: >95% PCR-corrected, in a per-protocol population; on day 28; non-inferior to standard of careIdeal: >95% PCR-corrected, in a per-protocol population, on days 42–63; non-inferior to standard of care	Uncomplicated malaria	Children and adults; pregnant women in 2-3d trimester		Drug	Safety and tolerability: Minimum essential: Few and manageable drug-related SAEs (serious adverse events), or adverse events leading to exclusion from study in phase IIIIdeal: No drug related SAEs; minimal drug-related AEs; no enhanced risk, no risk of hemolysis in subjects with reduced G6PD activity	Safety and tolerability: Minimum essential: Few and manageable drug-related SAEs (serious adverse events), or adverse events leading to exclusion from study in phase III Ideal: No drug related SAEs; minimal drug-related AEs; no enhanced risk, no risk of hemolysis in subjects with reduced G6PD activity	Active	Children and adults; pregnant women in 2-3d trimester	https://malariajournal.biomedcentral.com/articles/10.1186/s12936-016-1675-x	https://malariajournal.biomedcentral.com/articles/10.1186/s12936-016-1675-x	2017
SERUM INSTITUTE			Meningococcal		MENINGOGOCCAL POLYVALENT VACCINE - 5 VALENT (NmCV-5)		MENINGOGOCCAL POLYVALENT VACCINE - 5 VALENT (NmCV-5)			Vaccine			Active		Reported by nora.dellepiane@seruminstitute.com & ssj@seruminstitute.com (Suresh Jadhav) of Serum Institute of India	Reported by nora.dellepiane@seruminstitute.com & ssj@seruminstitute.com (Suresh Jadhav) of Serum Institute of India	2017
WHO			Mers-Cov		WHO Target Product Profile for MERS-CoV Vaccines	Preferred: Greater than 90% efficacy in preventing disease in healthy adults. Confers long-lasting protection of 5 years or more following the primary series and can be maintained by booster doses. Duration of protection may be inferred from immune kinetics, as well as documentation of breakthrough cases. Critical: Greater than 70% efficacy in preventing disease in healthy adults. Confers protect…	For active immunization of persons considered at-risk based on specific risk factors to protect against MERS-CoV. Risk groups will include health care workers (HCW), frontline workers (FLW) and those working with potentially infected animals.	Preferred: HCW, FLW and others with occupational risk Critical: HCW, FLW and others with occupational risk, excluding pregnant and lactating women		Vaccine	Preferred: Safety and reactogenicity at least comparable to WHOrecommended routine vaccines, providing a highly favourable risk-benefit profile, ideally with only mild, transient adverse events related to vaccination and no serious AEs related to vaccination, including in individuals with compromised immune function Critical: Safety and reactogenicity whereby vaccine benefit clearly outweighs saf…	Preferred: Safety and reactogenicity at least comparable to WHOrecommended routine vaccines, providing a highly favourable risk-benefit profile, ideally with only mild, transient adverse events related to vaccination and no serious AEs related to vaccination, including in individuals with compromised immune function Critical: Safety and reactogenicity whereby vaccine benefit clearly outweighs saf…	Active	Preferred: HCW, FLW and others with occupational risk Critical: HCW, FLW and others with occupational risk, excluding pregnant and lactating women	http://www.who.int/csr/research-and-development/mers/mers-cov-draft-TPP-for-public-consultation-2016-2017.pdf?ua=1	http://www.who.int/csr/research-and-development/mers/mers-cov-draft-TPP-for-public-consultation-2016-2017.pdf?ua=1	2017	WHO
WHO			Mers-Cov		WHO Target Product Profiles for MERS-CoV Vaccines	Mathematical modelling is needed to inform the percentage of vaccine efficacy that could have a substantial impact if deployed appropriately during an ongoing outbreak. Rapid onset of immunity (preferably less than 2 weeks). If regulatory authorization is provided without clinical efficacy data, effectiveness data are to be generated during use in a future outbreak. Desired: Confers long lasting …	For immunization of at-risk persons in the area of an ongoing outbreak to protect against MERS-CoV; to be used in conjunction with other control measures to curtail or end an outbreak	Preferred: From 12 months of age Preferably suitable for administration to pregnant women Critical: Adults		Vaccine	Preferred: Safety and reactogenicity sufficient to provide a highly favourable benefit/risk profile in the context of observed vaccine efficacy; ideally with only mild, transient adverse events related to vaccination and no serious Aes. Critical: Safety and reactogenicity whereby vaccine benefits clearly outweigh safety risks.	Preferred: Safety and reactogenicity sufficient to provide a highly favourable benefit/risk profile in the context of observed vaccine efficacy; ideally with only mild, transient adverse events related to vaccination and no serious Aes Critical: Safety and reactogenicity whereby vaccine benefits clearly outweigh safety risks.	Active	Preferred: From 12 months of age Preferably suitable for administration to pregnant women Critical: Adults	http://www.who.int/csr/research-and-development/mers/mers-cov-draft-TPP-for-public-consultation-2016-2017.pdf?ua=1	http://www.who.int/csr/research-and-development/mers/mers-cov-draft-TPP-for-public-consultation-2016-2017.pdf?ua=1	2017	WHO
WHO			Mers-Cov		WHO Target Product Profiles for MERS-CoV Vaccines	Preferred: Prevention of MERS-CoV viral shedding in secretions in camels. Durability of protection at least 3 years.Critical: Reduction of MERS-CoV viral shedding in secretions in camels. Mathematical modelling studies will define required percentage of reduction. Durability of protection at least 1 year after lastvaccination	To significantly reduce MERS-CoV shedding in dromedary camels and thereby reduce transmission of MERS-CoV among camels and from camels to humans	Preferred: Dromedary camels of all ages in regions where MERS-CoV camel to human transmission has been documented. Vaccination of dromedary camels imported into regions where camel to human transmission has been documented. ; Critical: Dromedary camels &lt;2 years of age in regions where MERS-CoV camel to human transmission has been documented. Vaccination of dromedary camels imported into region…		Vaccine	Must be safe for administration to dromedary camels whenadministered according to label recommendations. Vaccine mustconform to safety standards described in OIE Manual ofDiagnostic Tests and Vaccines for Terrestrial Animals [12]	Must be safe for administration to dromedary camels when administered according to label recommendations. Vaccine must conform to safety standards described in OIE Manual of Diagnostic Tests and Vaccines for Terrestrial Animals [12]	Active	Preferred: Dromedary camels of all ages in regions where MERS-CoV camel to human transmission has been documented. Vaccination of dromedary camels imported into regions where camel to human transmission has been documented. ; Critical: Dromedary camels &lt;2 years of age in regions where MERS-CoV camel to human transmission has been documented. Vaccination of dromedary camels imported into region…	http://www.who.int/csr/research-and-development/mers/mers-cov-draft-TPP-for-public-consultation-2016-2017.pdf?ua=1	http://www.who.int/csr/research-and-development/mers/mers-cov-draft-TPP-for-public-consultation-2016-2017.pdf?ua=1	2017	WHO
GHIT FUND			Mycetoma		Product development platform		Safe and effective oral drugs			Drug			Active		Reported by kei.katsuno@ghitfund.org & kana.oiwa@ghitfund.org of the Global Health Innovative Technology Fund, related to RfPs on https://www.ghitfund.org/afag/grant/en	Reported by kei.katsuno@ghitfund.org & kana.oiwa@ghitfund.org of the Global Health Innovative Technology Fund, related to RfPs on https://www.ghitfund.org/afag/grant/en	2013
GHIT FUND			Mycetoma		Product development platform		Preventative vaccines			Vaccine			Active		Reported by kei.katsuno@ghitfund.org & kana.oiwa@ghitfund.org of the Global Health Innovative Technology Fund, related to RfPs on https://www.ghitfund.org/afag/grant/en	Reported by kei.katsuno@ghitfund.org & kana.oiwa@ghitfund.org of the Global Health Innovative Technology Fund, related to RfPs on https://www.ghitfund.org/afag/grant/en	2013
GHIT FUND			Mycetoma		Product development platform		&bull; Accurate, sensitive POC RDTs			Diagnostic			Active		Reported by kei.katsuno@ghitfund.org & kana.oiwa@ghitfund.org of the Global Health Innovative Technology Fund, related to RfPs on https://www.ghitfund.org/afag/grant/en		2013
DNDI			Neonatal Sepsis		N/A	Comparable clinical activity to amoxicillin/gentamicin or ceftriaxone/gentamicin in claimed indicationClinical activity in pathogens resistant to amoxicillin/gentamicin or ceftriaxone/gentamicin	Empiric treatment of neonatal sepsis, including meningitis (premature and term, early and late onset)	Neonates with pSBI in settings of high prevalence of resistance to first line WHO empiric therapy		Vaccine	Low propensity for resistance development, large therapeutic window concerning hepatotoxicity, nephro- and CNS-toxicity, no QT-prolongation	Low propensity for resistance development, large therapeutic window concerning hepatotoxicity, nephro- and CNS-toxicity, no QT-prolongation	Active	Neonates with pSBI in settings of high prevalence of resistance to first line WHO empiric therapy	https://www.gardp.org/programmes/neonatal-sepsis/	https://www.gardp.org/programmes/neonatal-sepsis/	2017
DNDI			Neonatal Sepsis		N/A	Comparable clinical activity to existing options in claimed indicationClinical activity in pathogens resistant to carbapenems	Neonatal sepsis, where MDR Gram-negative pathogens have been demonstrated, including K. pneumoniae, P. aeruginosa or Acinetobacter spp. Including CROsNeonatal meningitis	Hospitalized neonates with severe infections, failure on optimal current treatment and proven microbiology		Vaccine	Low propensity for resistance development, large therapeutic window concerning hepatotoxicity, nephro- and CNS-toxicity, no QT-prolongation	Low propensity for resistance development, large therapeutic window concerning hepatotoxicity, nephro- and CNS-toxicity, no QT-prolongation	Active	Hospitalized neonates with severe infections, failure on optimal current treatment and proven microbiology	https://www.gardp.org/programmes/neonatal-sepsis/	https://www.gardp.org/programmes/neonatal-sepsis/	2017
WHO			Nipah Virus		WHO Target Product Profiles for Nipah virus Vaccines	Preferred: At least 90% efficacy in preventing NiV infection or disease in healthy adults. Rapid onset of immune response likely to confer protection (less than two weeks after first dose). If regulatory authorization is provided without clinical efficacy data, effectiveness data are to be generated during use in a future outbreak, to the extent possible. Critical or minimal: At least 70% efficac…	For active immunization of at-risk persons in the area of an on-going outbreak for the prevention of NiV disease; to be used in conjunction with other control measures to curtail or end an outbreak	Preferred: All age groups and populations at high risk of NiV disease Critical or Minimal: All healthy adults excluding pregnant women and lactating women at high risk of NiV disease		Vaccine	Preferred: Safety and reactogenicity sufficient to provide a highly favourable benefit-risk profile in the context of observed vaccine efficacy; ideally with only mild, transient adverse events related to vaccination and no serious AEs related to vaccination Critical or minimal: Safety and reactogenicity whereby vaccine benefits clearly outweigh safety risks.	Preferred: Safety and reactogenicity sufficient to provide a highly favourable benefit-risk profile in the context of observed vaccine efficacy; ideally with only mild, transient adverse events related to vaccination and no serious AEs related to vaccination Critical or minimal: Safety and reactogenicity whereby vaccine benefits clearly outweigh safety risks	Active	Preferred: All age groups and populations at high risk of NiV disease Critical or Minimal: All healthy adults excluding pregnant women and lactating women at high risk of NiV disease	http://www.who.int/blueprint/priority-diseases/key-action/Nipah_virus_vaccineTPP.pdf?ua=1	http://www.who.int/blueprint/priority-diseases/key-action/Nipah_virus_vaccineTPP.pdf?ua=1	2017	WHO
GHIT FUND			Onchocerciasis		Product development platform		Safer and more effective drugs that kill adult worms (macrofilaricides)			Drug			Active		Reported by kei.katsuno@ghitfund.org & kana.oiwa@ghitfund.org of the Global Health Innovative Technology Fund, related to RfPs on https://www.ghitfund.org/afag/grant/en	Reported by kei.katsuno@ghitfund.org &amp; kana.oiwa@ghitfund.org of the Global Health Innovative Technology Fund, related to RfPs on https://www.ghitfund.org/afag/grant/en	2013
LONDON SCHOOL OF HYGIENE & TROPICAL MEDICINE			Onchocerciasis		A Diagnostics Platform for the Integrated Mapping, Monitoring, and Surveillance of Neglected Tropical Diseases: Rationale and Target Product Profiles		Onchocerciasis	Post elimiation incidence of infection	N/A	Diagnostic		Blood spot	Archive	Childern born after transmission interpution	http://journals.plos.org/plosntds/article?id=10.1371/journal.pntd.0001746	N/A	2012
GHIT FUND			Onchocerciasis		Product development platform		&bull; Accurate, sensitive POC RDTs that can be used in hypoendemic geographies and/or geographies co-endemic with Loiasis.			Diagnostic			Active		Reported by kei.katsuno@ghitfund.org & kana.oiwa@ghitfund.org of the Global Health Innovative Technology Fund, related to RfPs on https://www.ghitfund.org/afag/grant/en		2013
TOVA			Onchocerciasis		The Onchocerciasis Vaccine for Africa, TOVA initiative	>50% efficacy at preventing establishment of incoming worms; >90% reduction of microfilariae (based on current animal model results).	A vaccine to protect against infection with infective (L3) larvae and to reduce adult worm burden and microfiladermia for the purpose of reducing morbidity and transmission.	Children =< 5 years.		Vaccine	Mild to moderate local injection site reactions such as erythema, edema and pain, the character, frequency, and severity of which is similar to licensed recombinant protein vaccines. Less than 0.01% risk of urticaria and othersystemic allergic reactions. Incidence of serious adverse reactions no more than licensed comparator vaccines.	Mild to moderate local injection site reactions such as erythema, edema and pain, the character, frequency, and severity of which is similar to licensed recombinant protein vaccines. Less than 0.01% risk of urticaria and othersystemic allergic reactions. Incidence of serious adverse reactions no more than licensed comparator vaccines.	Active	Children =< 5 years.	http://www.riverblindnessvaccinetova.org/sites/default/files/atoms/files/River_Blindness_Prospectus_final.pdf	http://www.riverblindnessvaccinetova.org/sites/default/files/atoms/files/River_Blindness_Prospectus_final.pdf	2017
LONDON SCHOOL OF HYGIENE & TROPICAL MEDICINE			Onchocerciasis		A Diagnostics Platform for the Integrated Mapping, Monitoring, and Surveillance of Neglected Tropical Diseases: Rationale and Target Product Profiles		Onchocerciasis	Mapping, monitoring and stopping decision	&gt;50% sensitive,95.5% specific	Diagnostic		Blood spot	Archive	6-15 year old children	http://journals.plos.org/plosntds/article?id=10.1371/journal.pntd.0001746	N/A	2012
GHIT FUND			Onchocerciasis		Product development platform		Out of scope			Vaccine			Active		Reported by kei.katsuno@ghitfund.org & kana.oiwa@ghitfund.org of the Global Health Innovative Technology Fund, related to RfPs on https://www.ghitfund.org/afag/grant/en	Reported by kei.katsuno@ghitfund.org &amp; kana.oiwa@ghitfund.org of the Global Health Innovative Technology Fund, related to RfPs on https://www.ghitfund.org/afag/grant/en	2013
GHIT FUND			Other NTD Recognized by WHO		Target research platform		Vaccine Intervention Investment Scope Examples -Novel vaccine concepts, targets, and constructs inspired by new observations or understanding about the nature of the targeted organism or the human response to that organism -New vaccine constructs that target specific tissue or cell types for appropriate induction of local and systemic immunity. -Applications of radically new technologies for dise…			Vaccine			Active		Reported by kei.katsuno@ghitfund.org & kana.oiwa@ghitfund.org of the Global Health Innovative Technology Fund, related to RfPs on https://www.ghitfund.org/afag/trp/en	Reported by kei.katsuno@ghitfund.org &amp; kana.oiwa@ghitfund.org of the Global Health Innovative Technology Fund, related to RfPs on https://www.ghitfund.org/afag/trp/en	2015
GHIT FUND			Other NTD Recognized by WHO		Target research platform		Diagnostic Intervention Investment Scope Examples -Radically new and improved approaches to traditional immune and molecular assay methods -Biochemical amplification or analysis of non-invasive samples such as urine, saliva, sweat or other excreted fluids			Diagnostic			Active		Reported by kei.katsuno@ghitfund.org & kana.oiwa@ghitfund.org of the Global Health Innovative Technology Fund, related to RfPs on https://www.ghitfund.org/afag/trp/en		2015
GHIT FUND			Other NTD Recognized by WHO		Target research platform		Drug Intervention Investment Scope Examples: Novel mechanisms of action, for example targeting critical host components essential to infection and disease with little or no toxic effect on the host Targeting components of the pathogen that are implicated in disease rather than infection, or that are so highly constrained that resistant variants cannot be easily selected Conventional drug discover…			Drug			Active		Reported by kei.katsuno@ghitfund.org & kana.oiwa@ghitfund.org of the Global Health Innovative Technology Fund, related to RfPs on https://www.ghitfund.org/afag/trp/en	Reported by kei.katsuno@ghitfund.org &amp; kana.oiwa@ghitfund.org of the Global Health Innovative Technology Fund, related to RfPs on https://www.ghitfund.org/afag/trp/en	2015
BILL AND MELINDA GATES FOUNDATION (BMGF)			Pneumonia		TPP Vaccine Pertussis 060115	Minimum: 75% against infant diseaseOptimistic: 95% against infant diseaseAnnotations: Consistent with demonstrated efficacy of current vaccines, per KK	Minimum: Immunization of pregnant women between 28-36 weeks gestation to prevent pertussis disease in infants up to 4 months of ageOptimistic: Immunization of pregnant women between 24-36 weeks gestation to prevent pertussis disease in infants up to 6 months of ageAnnotations: Consistent across Maternal Immunization platform	Minimum: Pregnant women age >16, at 28-36 weeks gestation. Adolescent / adult booster.Optimistic: Pregnant women age >14, at 24-36 weeks gestation. Annotations: NA		Vaccine	Minimum: No evidence of severe side effects or adverse birth outcomes; limited mild local reactionsOptimistic: No evidence of severe side effects or adverse birth outcomes; limited mild local reactionsAnnotations: NA	Minimum: No evidence of severe side effects or adverse birth outcomes; limited mild local reactionsOptimistic: No evidence of severe side effects or adverse birth outcomes; limited mild local reactionsAnnotations: NA	Active	Minimum: Pregnant women age >16, at 28-36 weeks gestation. Adolescent / adult booster.Optimistic: Pregnant women age >14, at 24-36 weeks gestation. Annotations: NA	Reported by ajoy.chakrabarti@gatesfoundation.org of the Bill and Melinda Gates Foundation	Reported by ajoy.chakrabarti@gatesfoundation.org of the Bill and Melinda Gates Foundation	2015
WHO			Pneumonia		Target Product Profile (TPP) for the Advance Market Commitment (AMC) for Pneumococcal Conjugate Vaccines	Vaccine scheduling must be compatible with national infant immunization programmes and consist of not more than 3 doses in the first year of life. The first dose must be shown to be administrable at 6 weeks of life or earlier.	The serotypes in the vaccine formulation must cover at least 60% of the&nbsp;invasive disease isolates in the target region, and must include serotypes 1, 5&nbsp;and 14 which are the most frequent isolates in GAVI eligible countries.&nbsp; &nbsp;	The specifications relate to&nbsp;the public health impact and suitability of the product, covering measures of vaccine efficacy, safety, dosescheduling, presentation and packaging, and represent the minimally acceptable standard a vaccine needs to meet in order to be eligible for AMC support. This table must be read in conjunction with the accompanying Part II&nbsp;TPP Supplementary Information …	The serotypes in the vaccine formulation must cover at least 60% of the invasive disease isolates in the target region, and must include serotypes 1, 5 and 14 which are the most frequent isolates in GAVI eligible countries.&nbsp;&nbsp;	Vaccine	The safety and reactogenicity profile should be comparable to, or better than that of the currently licensed pneumococcal conjugate vaccine. Contraindications should be restricted to known hypersensitivity to any of the vaccine components.		Archive	The vaccine must be designed to prevent disease among children &lt;5 years of age and in particularly be effective in those &lt; 2 years of age.&nbsp; &nbsp;	https://www.who.int/immunization/sage/target_product_profile.pdf?ua=1&ua=1	Vaccine scheduling must be compatible with national infant immunization&nbsp;programmes and consist of not more than 3 doses in the first year of life.&nbsp;The first dose must be shown to be administrable at 6 weeks of life or&nbsp;earlier.&nbsp;&nbsp;	2008	WHO
UNICEF			Pneumonia		Pneumonia Acute Respiratory Infection Diagnostic Aid - Target Product Profile Introduction		Pneumonia	Intended for aiding in diagnosing pneumonia by measuring the respiratory rate of the child.	Performance need 1: The operator needs the device to minimise the time, where the operator cannot do other activities, for measurements and classification of fast breathingPerformance need 2: The operator needs the device to support accurate determination of fast breathing. The accuracy of obtained respiratory rate should be at least +/‐ 2 breaths per minute when compared to the number of respira…	Diagnostic		N/A	Active	The ARIDA is intended to aid in the diagnosis of children in age group from 0 months to 59 months	https://www.unicef.org/innovation/files/ARIDA_-_Target_Product_Profile_(2).pdf	User profiles: The intended users of the device can be divided into two groups. The primary target group are the CHWs since they can be considered the least trained users of the diagnostic aid. The secondary group are the PHWs that have clinical training as nurses, doctors, mid‐wives or similar. The CHWs in the target countries are often selected by their community to provide basic health service…	2014
BILL AND MELINDA GATES FOUNDATION (BMGF)			Pneumonia		TPP Maternal Vaccine AMR Neonatal Sepsis Draft Sept262017	Minimum: Reduction in hospitalization of newborns for sepsis.In conjunction with antibiotic treatment, reduction in duration of hospitalizationOptimistic: Same plus reduction in hospitalization of mothers for sepsis.Annotations:Currently insufficient evidence to set efficacy criteria. Most healthy newborns are followed up 24-48 hours post birth and then released from HC facility. SOC is treatment…	Minimum: Prevention of early onset sepsis due to vaccine serotypes in infants up to 1 months of age through maternal immunizationOptimistic: Prevention of early onset sepsis due to vaccine serotypes in infants up to 3 months of age through maternal immunizationPrevention of maternal sepsis due to vaccine serotypes Annotations: Most neonatal sepsis occurs in first week of life when the infant is a…	Minimum: Pregnant women age >16, at 28-36 weeks gestation. Optimistic: Pregnant women age >14, at 24-36 weeks gestation. Anotations: 28 weeks is most conservative from pregnancy safety perspective; wider gestational age ranges are better from a delivery perspectiveMinimum age 16 consistent with PT and RSV MI TPPs		Vaccine	Minimum: No evidence of severe side effects or adverse birth outcomes; limited mild local reactionsOptimistic: No evidence of severe side effects or adverse birth outcomes; limited mild local reactionsAnnotations: NA	Minimum: No evidence of severe side effects or adverse birth outcomes; limited mild local reactionsOptimistic: No evidence of severe side effects or adverse birth outcomes; limited mild local reactionsAnnotations: NA	Active	Minimum: Pregnant women age >16, at 28-36 weeks gestation. Optimistic: Pregnant women age >14, at 24-36 weeks gestation. Anotations: 28 weeks is most conservative from pregnancy safety perspective; wider gestational age ranges are better from a delivery perspectiveMinimum age 16 consistent with PT and RSV MI TPPs	Reported by ajoy.chakrabarti@gatesfoundation.org of the Bill and Melinda Gates Foundation	Reported by ajoy.chakrabarti@gatesfoundation.org of the Bill and Melinda Gates Foundation	2017
BILL AND MELINDA GATES FOUNDATION (BMGF)			Pneumonia		Intervention TPP Vaccine GBS 05182015	Minimum: 75% against invasive GBS disease (sum of EOD and LOD) caused by vaccine serotypesOptimistic: 85% against invasive GBS disease (sum of EOD and LOD) caused by vaccine serotypes.Reduction in the rate of preterm delivery (28 weeks gestation).Annotations: 85% reduction assumes 6% of pre-term delivery and stillbirths are attributable to GBS	Minimum: Prevention of invasive perinatal group B streptococcal (GBS) disease (vaccine serotypes) in infants up to 3 months of age through maternal immunizationOptimistic: Prevention of invasive perinatal group B streptococcal (GBS) disease (vaccine serotypes) in infants up to 3 months of age through maternal immunizationAnnotations: If data demonstrate cross-protection potentially expand optimis…	Minimum: Pregnant women age >16, at 28-36 weeks gestation. Optimistic: Pregnant women age >14, at 24-36 weeks gestation. Annotations: 28 weeks is most conservative from pregnancy safety perspective; wider gestational age ranges are better from a delivery perspective Minimum age 16 consistent with PT and RSV MI TPPs		Vaccine	Minimum: No evidence of severe side effects or adverse birth outcomes; limited mild local reactionsOptimistic: No evidence of severe side effects or adverse birth outcomes; limited mild local reactionsAnnotations: NA	Minimum: No evidence of severe side effects or adverse birth outcomes; limited mild local reactionsOptimistic: No evidence of severe side effects or adverse birth outcomes; limited mild local reactionsAnnotations: NA	Active	Minimum: Pregnant women age >16, at 28-36 weeks gestation. Optimistic: Pregnant women age >14, at 24-36 weeks gestation. Annotations: 28 weeks is most conservative from pregnancy safety perspective; wider gestational age ranges are better from a delivery perspective Minimum age 16 consistent with PT and RSV MI TPPs	Reported by ajoy.chakrabarti@gatesfoundation.org of the Bill and Melinda Gates Foundation	Reported by ajoy.chakrabarti@gatesfoundation.org of the Bill and Melinda Gates Foundation	2015
BILL AND MELINDA GATES FOUNDATION (BMGF)			Polio		iTPP anti-Viral 10-30-2017	Minimum: Cessation of poliovirus excretion in at least 50% of treated immunodeficient patients Optimistic: Cessation of poliovirus excretion in at least 90% of treated immunodeficient patientsAnnotations: Any reduction in iVDPV excretion would benefit the treated patient and reduce the risk of transmission accordingly. No other means are available to stop excretion in these individuals. Criteria …	Minimum: Clear poliovirus infection in persistently infected immunodeficient patients Optimistic: Clear poliovirus infection in persistently infected immunodeficient patients Annotations: The goal of global polio eradication will not fully be achieved until all immune deficient long term iVDPV excretors are identified and successfully treated with antiviral drugs to clear infection and prevent tr…	Minimum: Poliovirus infected immune deficient individuals who are &ge; 6 weeks of age Optimistic: Same as Minimum Annotations: Persons with inherited, B cell immunodeficiency who have received OPV or have been exposed OPV viruses are at risk		Drug	Minimum: Clinically acceptable safety profileOptimistic: Clinically acceptable safety profile Annotations: NA	Minimum: Clinically acceptable safety profile Optimistic: Clinically acceptable safety profile Annotations: NA	Active	Minimum: Poliovirus infected immune deficient individuals who are &ge; 6 weeks of age Optimistic: Same as Minimum Annotations: Persons with inherited, B cell immunodeficiency who have received OPV or have been exposed OPV viruses are at risk	Reported by ajoy.chakrabarti@gatesfoundation.org of the Bill and Melinda Gates Foundation	Reported by ajoy.chakrabarti@gatesfoundation.org of the Bill and Melinda Gates Foundation	2017
BILL AND MELINDA GATES FOUNDATION (BMGF)			Polio		Low-Cost IPV Vaccine	Minimum: Based on seroconversion rates to all 3 poliovirus serotypes:• ≥ 80% after 3 dose primary series at 6-10-14 weeks• ≥ 90% after 3 dose primary series at 2-4-6 months. And non-inferior (CI for the rate difference above -10%) to full-dose IPV after 3 dose primary scheduleOptimistic: Based on seroconversion rates to all 3 poliovirus serotypes:• ≥ 90% after 3 dose primary series starting at ag…	Minimum: Prevention of poliomyelitis in infants, children and adults, for primary vaccination and as a booster Optimistic: Same as minimum	Minimum: Infants from the age of 6 weeks, children, adolescents, and adults Optimistic: Same as minimum		Vaccine	Minimum: Safety profile acceptable to licensing NRA (e.g., acceptable risk / benefit profile)Optimistic: Same as minimum	Minimum: Safety profile acceptable to licensing NRA (e.g., acceptable risk / benefit profile) Optimistic: Same as minimum	Active	Minimum: Infants from the age of 6 weeks, children, adolescents, and adults Optimistic: Same as minimum	Reported by ajoy.chakrabarti@gatesfoundation.org of the Bill and Melinda Gates Foundation	Reported by ajoy.chakrabarti@gatesfoundation.org of the Bill and Melinda Gates Foundation	2018
SERUM INSTITUTE			Rabies		VERO CELL RABIES VACCINE		VERO CELL RABIES VACCINE			Vaccine			Active		Reported by nora.dellepiane@seruminstitute.com & ssj@seruminstitute.com (Suresh Jadhav) of Serum Institute of India	Reported by nora.dellepiane@seruminstitute.com & ssj@seruminstitute.com (Suresh Jadhav) of Serum Institute of India	2017
CENTERS FOR DISEASE CONTROL & PREVENTION, KENYA			Rift Valley Fever		Rift Valley fever virus: Diagnosis & Vaccines	Protection of all susceptible species, quick onset of protective immunity (including in young animals), lon-lasting immunity, prevent amplification of RVFV in ruminantsSolid protective immunity after 1 vaccination (in endemic regions)	N/A	Animals at any physiological stage		Vaccine	Safe to produce, safe to all physiological stages of animals, no residual virulence, no risk of introduction into the environment (shedding, persistence in animals, etc.), no risk of spread to human or other species	Safe to produce, safe to all physiological stages of animals, no residual virulence, no risk of introduction into the environment (shedding, persistence in animals, etc.), no risk of spread to human or other species	Archive	Animals at any physiological stage	https://www.slideshare.net/marketsblog/rift-valley-fever-virus-diagnosis-and-vaccines	https://www.slideshare.net/marketsblog/rift-valley-fever-virus-diagnosis-and-vaccines	2011
BILL AND MELINDA GATES FOUNDATION (BMGF)			Rotavirus		TPP Live attenuated RV Vaccine WHO	Minimum: High mortality regions: > 50 % efficacy for 1 year Low mortality regions: > 80 % efficacy for 1 year Optimistic: High mortality regions:> 50% efficacy at year 1 and >40% at 2 yearsLow mortality regions:> 80% efficacy at year 1 and >75% efficacy at 2 yearsAnnotations: Suggested minimum TPP criteria based upon precedent. Favorable public health outcomes from using a rota vaccine in certain…	Minimum: Cross protection against strains causing severe rotavirus diseaseOptimistic: Cross protection against strains causing all rotavirus diseaseAnnotations: NA	Minimum: Infants >6 weeks and before Optimistic: Neonatal for first dose>6 weeks or (reflects age range for 2nd dose)Annotations: Population targeted for vaccination		Vaccine	Minimum: NMT 1:20,000 extra cases of intussusception 1Optimistic: NMT 1:50,000 extra cases of intussusceptionAnnotations: http://www.sabin.org/sites/sabin.org/files/Bernd%20Benninghoff.pdf accessed 10/18/13	Minimum: NMT 1:20,000 extra cases of intussusception 1Optimistic: NMT 1:50,000 extra cases of intussusceptionAnnotations: http://www.sabin.org/sites/sabin.org/files/Bernd%20Benninghoff.pdf accessed 10/18/13	Active	Minimum: Infants >6 weeks and before Optimistic: Neonatal for first dose>6 weeks or (reflects age range for 2nd dose)Annotations: Population targeted for vaccination	Reported by ajoy.chakrabarti@gatesfoundation.org of the Bill and Melinda Gates Foundation	Reported by ajoy.chakrabarti@gatesfoundation.org of the Bill and Melinda Gates Foundation	2016
WHO			RSV		RSV vaccines for maternal immunization, Preferred Product Characteristics	Greater than 70% vaccine efficacy against confirmed severe RSV disease in the offspring, from birth to age 4 months (and preferably more).	Active immunization of women&nbsp;during pregnancy, for prevention of severe RSV disease in offspring during the neonatal&nbsp;period and early infancy.&nbsp;	Dosage, regimen and cost of&nbsp;goods amenable to affordable&nbsp;supply. The vaccine should be cost-effective and price should&nbsp;not be a barrier to access,&nbsp;&nbsp;including in low- and middle-income countries.	Vaccination protects against&nbsp;both RSV A and B subtypes.&nbsp; Established correlate/surrogate of protection based on&nbsp;a validated assay measuring antibody levels in the mother&nbsp;and/or the neonate. &nbsp;	Vaccine	Safety and reactogenicity profile at least as favourable as current WHO-recommended routine vaccines for use during pregnancy (influenza, tetanus toxoid, acellular pertussis). No indication of ERD in the offspring		Active	Women in the second or third&nbsp;trimester of pregnancy.	https://apps.who.int/iris/bitstream/handle/10665/258705/WHO-IVB-17.11-eng.pdf?sequence=1&ua=1&ua=1	The vaccine should be&nbsp;cost-effective and price should&nbsp;not be a barrier to access,&nbsp;including in low- and middle-income countries.	2017	WHO
BILL AND MELINDA GATES FOUNDATION (BMGF)			RSV		RSV vaccine TPP Exec Summary Keith Approved-02262015	Minimum: Prevent 50 % of severe RSV disease in infants in the first 4 months of lifeOptimistic: Prevent 80% of RSV-associated mortality in infants in the first 6 months of lifeAnnotations: NA	Minimum: Prevention of severe RSV disease in infants up to 4 months of age Optimistic: Prevention of RSV disease-associated mortality in infants up to 6 months of age Annotations: NA	Minimum: Pregnant women b/w 28-36 wks gestation Optimistic: &bull; Pregnant women b/w 24-36 wks gestation Annotations: NA		Vaccine	Minimum: • No evidence of severe side effects or adverse birth outcomes• Transient mild-moderate local reactionsOptimistic: • No evidence of severe side effects or adverse birth outcomes• Limited mild local reactionsAnnotations: NA	Minimum: &bull; No evidence of severe side effects or adverse birth outcomes &bull; Transient mild-moderate local reactions Optimistic: &bull; No evidence of severe side effects or adverse birth outcomes &bull; Limited mild local reactions Annotations: NA	Active	Minimum: Pregnant women b/w 28-36 wks gestation Optimistic: &bull; Pregnant women b/w 24-36 wks gestation Annotations: NA	Reported by ajoy.chakrabarti@gatesfoundation.org of the Bill and Melinda Gates Foundation	Reported by ajoy.chakrabarti@gatesfoundation.org of the Bill and Melinda Gates Foundation	2015
WHO			RSV		RSV vaccines for paediatric immunization, Preferred Product Characteristics	Greater than 70% vaccine efficacy against confirmed severe RSV disease over at least one year post-vaccination. Reduction in frequency and severity of RSV illness.	Active immunization of infants,&nbsp;for prevention of RSV disease&nbsp;in infants and young children.	Dosage, regimen and cost of&nbsp;goods amenable to affordable&nbsp;supply. The vaccine should be cost-effective and price should&nbsp;not be a barrier to access&nbsp;including in low- and middle-income countries.&nbsp;The vaccination regimen should&nbsp;provide the earliest protection&nbsp;and longest duration of protection possible. &nbsp;	A well characterized platform&nbsp;with existing favourable data&nbsp;on safety and immunogenicity in early life is preferred.&nbsp;Vaccination should protect&nbsp;against both RSV A and B&nbsp;subtypes. Immunogenicity:&nbsp; Established correlate/surrogate&nbsp;of protection based on a validated immunoassay.	Vaccine	Safety and reactogenicity at least as favourable as other WHO-recommended routine vaccines for use in the Expanded Program on Immunization Safety profile demonstrates no or only mild, transient reactogenicity and no serious adverse events related to vaccination No indication of ERD in vaccinated children.		Active	Infants, for co-administration with existing vaccines&nbsp;from the Expanded Program&nbsp;on Immunization.	USE: https://apps.who.int/iris/bitstream/handle/10665/258705/WHO-IVB-17.11-eng.pdf?sequence=1&ua=1&ua=1	The vaccine should be&nbsp;cost-effective and price should not be a barrier to access including in low- and middle-income countries.	2017	WHO
BILL AND MELINDA GATES FOUNDATION (BMGF)			RSV		RSV mAb iTPP Exec Summary - Updated 11102017	Minimum: Prevent 50% of severe RSV disease in infants in the first four months of lifeOptimistic: Prevent 80% of RSV-associated mortality in infants in the first six months of lifeAnnotations: NA	Minimum: Prevention of severe RSV disease in infants up to four months of age Optimistic: Prevention of RSV disease-associated mortality in infants up to six months of age Annotations: NA	Minimum: All infants at birth during the RSV season Optimistic: All infants up to six months during the RSV season Annotations: In regions where RSV is seasonal and surveillance programs are in place, seasonal dosing is more cost-effective		Injectable	Minimum: • No evidence of severe side effects • Transient mild-moderate local reactionsOptimistic: • No evidence of severe side effects• Limited mild local reactionsAnnotations: NA	Minimum: &bull; No evidence of severe side effects &bull; Transient mild-moderate local reactions Optimistic: &bull; No evidence of severe side effects &bull; Limited mild local reactions Annotations: NA	Active	Minimum: All infants at birth during the RSV season Optimistic: All infants up to six months during the RSV season Annotations: In regions where RSV is seasonal and surveillance programs are in place, seasonal dosing is more cost-effective	Reported by ajoy.chakrabarti@gatesfoundation.org of the Bill and Melinda Gates Foundation	Reported by ajoy.chakrabarti@gatesfoundation.org of the Bill and Melinda Gates Foundation	2017
GHIT FUND			Schistosomiasis		Product development platform		Safe and effective oral drugs and new pediatric formulations of existing drugs			Drug			Active		Reported by kei.katsuno@ghitfund.org & kana.oiwa@ghitfund.org of the Global Health Innovative Technology Fund, related to RfPs on https://www.ghitfund.org/afag/grant/en	Reported by kei.katsuno@ghitfund.org & kana.oiwa@ghitfund.org of the Global Health Innovative Technology Fund, related to RfPs on https://www.ghitfund.org/afag/grant/en	2013
PATH			Schistosomiasis		Diagnostics for neglected tropical diseases		Schistosomiasis	To support the goals of disease control and regional elimination, the tool will monitor disease prevalence following mass drug administration and inform the decision to adjust the treatment strategy.	Clinical sensitivity: At least 70%Clinical specificity: At least 95%Reproducibility: Replicate determinationsof weak positive and weaknegative specimens classifythe same ≥95% of the timeComparative referencemethod:Standard microscopicassessment of number ofparasite eggs	Diagnostic		Clean-catch urine: 4 mL, orfinger-stick blood: 100 μL	Active	Children 6 to 14 years old and other high-risk populations	https://www.finddx.org/wp-content/uploads/2016/03/PATH-2015_Dx-for-NTDs-Target-Products-Profile-report.pdf	Surveillance teams made up of technicians from the regional level, such as community health workers	2015
LONDON SCHOOL OF HYGIENE & TROPICAL MEDICINE			Schistosomiasis		A Diagnostics Platform for the Integrated Mapping, Monitoring, and Surveillance of Neglected Tropical Diseases: Rationale and Target Product Profiles		Schistosomiasis	Post elimiation incidence of infection	N/A	Diagnostic		Blood spot or urine (avoid stool if possible)	Archive	Childern born after transmission interpution	http://journals.plos.org/plosntds/article?id=10.1371/journal.pntd.0001746	N/A	2012
LONDON SCHOOL OF HYGIENE & TROPICAL MEDICINE			Schistosomiasis		A Diagnostics Platform for the Integrated Mapping, Monitoring, and Surveillance of Neglected Tropical Diseases: Rationale and Target Product Profiles		Schistosomiasis	Mapping, monitoring and stopping decision	&gt;50% sensitive,95.5% specific	Diagnostic		Blood spot or urine (avoid stool if possible)	Archive	6-15 year old children plus occupational groups	http://journals.plos.org/plosntds/article?id=10.1371/journal.pntd.0001746	N/A	2012
GHIT FUND			Schistosomiasis		Product development platform		&bull; Accurate, sensitive POC RDTs that can be used in hypoendemic geographies.			Diagnostic			Active		Reported by kei.katsuno@ghitfund.org & kana.oiwa@ghitfund.org of the Global Health Innovative Technology Fund, related to RfPs on https://www.ghitfund.org/afag/grant/en		2013
GHIT FUND			Schistosomiasis		Product development platform		Preventative vaccines			Vaccine			Active		Reported by kei.katsuno@ghitfund.org & kana.oiwa@ghitfund.org of the Global Health Innovative Technology Fund, related to RfPs on https://www.ghitfund.org/afag/grant/en	Reported by kei.katsuno@ghitfund.org & kana.oiwa@ghitfund.org of the Global Health Innovative Technology Fund, related to RfPs on https://www.ghitfund.org/afag/grant/en	2013
LONDON SCHOOL OF HYGIENE & TROPICAL MEDICINE			Soil-Transmitted Helminths		A Diagnostics Platform for the Integrated Mapping, Monitoring, and Surveillance of Neglected Tropical Diseases: Rationale and Target Product Profiles		Soil-Transmitted Helminths	Mapping, monitoring	&gt;50% sensitive,95.5% specific	Diagnostic		Blood spot or urine (avoid stool if possible)	Archive	6-15 year old children	http://journals.plos.org/plosntds/article?id=10.1371/journal.pntd.0001746	N/A	2012
GHIT FUND			Soil-Transmitted Helminths		Product development platform		&bull; Accurate, sensitive POC RDTs that replace coprological method for measuring species-specific egg-count reduction.			Diagnostic			Active		Reported by kei.katsuno@ghitfund.org & kana.oiwa@ghitfund.org of the Global Health Innovative Technology Fund, related to RfPs on https://www.ghitfund.org/afag/grant/en		2013
GHIT FUND			Soil-Transmitted Helminths		Product development platform		Single vaccine that prevents infection with all three major soil-transmitted helminths			Vaccine			Active		Reported by kei.katsuno@ghitfund.org & kana.oiwa@ghitfund.org of the Global Health Innovative Technology Fund, related to RfPs on https://www.ghitfund.org/afag/grant/en	Reported by kei.katsuno@ghitfund.org & kana.oiwa@ghitfund.org of the Global Health Innovative Technology Fund, related to RfPs on https://www.ghitfund.org/afag/grant/en	2013
GHIT FUND			Soil-Transmitted Helminths		Product development platform		Combination treatment to optimize effectiveness across all helminths			Drug			Active		Reported by kei.katsuno@ghitfund.org & kana.oiwa@ghitfund.org of the Global Health Innovative Technology Fund, related to RfPs on https://www.ghitfund.org/afag/grant/en	Reported by kei.katsuno@ghitfund.org & kana.oiwa@ghitfund.org of the Global Health Innovative Technology Fund, related to RfPs on https://www.ghitfund.org/afag/grant/en	2013
PATH			Soil-Transmitted Helminths		Diagnostics for neglected tropical diseases		Soil-transmitted helminthiasis	To support the goal of disease control, the tool will monitor disease prevalence following mass drug administration to inform the decision to adjust the treatment frequency.	Clinical sensitivity: At least 70% Clinical specificity: At least 95% Reproducibility: Replicate determinations of weak positive and weak negative specimens classify the same &ge;95% of the time Comparative reference method: Standard microscopic assessment of number of parasite eggs	Diagnostic		Stool	Active	Children 6 to 14 years old	https://www.finddx.org/wp-content/uploads/2016/03/PATH-2015_Dx-for-NTDs-Target-Products-Profile-report.pdf	Surveillance teams made up of technicians from the regional level, such as community health workers	2015
WHO			Syphilis		Target Product Profile – Combined/Mono Syphilis Infection Test		To detect TP-specific antibodies and non-TP-specific antibodies Target price per test (excluding the cost of a&nbsp;device or reader)&nbsp; Minimal &lt;US$3&nbsp; Optimal &lt;US$1.5	Surveillance/case management:&nbsp;sexually active population, including key populations (e.g. MSM, SW, STI-clinic/service attendees)&nbsp;	Target use(s) TP component &amp; Non-TP component.&nbsp; &nbsp;Reference technology TPPA&nbsp; &nbsp;RPR Clinical sensitivity TPPA:&nbsp; Minimal &gt;80% Optimal&gt;90%&nbsp; RPR Minimal&nbsp; &gt;95% of high titre (1 in 8)&nbsp;specimens Optimal: &gt;99% of high titre (1 in 8) specimens Clinical specificity TP: Minimal &gt;90% Optimal &gt;95%&nbsp; RPR Minimal&nbsp;&nbsp;&gt;80% Optimal &gt;95%	Diagnostic		Minimal: Finger prick capillary blood (maximum 50 &micro;L)&nbsp; Optimal: Finger prick capillary blood (maximum 20 &micro;L)	Active	Screening: pregnant women, key populations&nbsp;	USE3 https://www.who.int/reproductivehealth/POTC-TPPs-2016.pdf?ua=1&ua=1	To detect TP-specific antibodies and non-TP-specific antibodies	2014	WHO
LONDON SCHOOL OF HYGIENE & TROPICAL MEDICINE			Trachoma		A Diagnostics Platform for the Integrated Mapping, Monitoring, and Surveillance of Neglected Tropical Diseases: Rationale and Target Product Profiles		Trachoma	Post elimiation incidence of infection	N/A	Diagnostic		Blood spot	Active	Childern born after transmission interpution	http://journals.plos.org/plosntds/article?id=10.1371/journal.pntd.0001746	N/A	2012
LONDON SCHOOL OF HYGIENE & TROPICAL MEDICINE			Trachoma		A Diagnostics Platform for the Integrated Mapping, Monitoring, and Surveillance of Neglected Tropical Diseases: Rationale and Target Product Profiles		Trachoma	Mapping, monitoring and stopping decision	&gt;50% sensitive,95.5% specific	Diagnostic		Eye swab (other:mouth or nose swab, tears)	Archive	1-9 year old children (could be adjusted)	http://journals.plos.org/plosntds/article?id=10.1371/journal.pntd.0001746	N/A	2012
WHO			Trichomoniasis		Target Product Profile – Combined/Mono Trichomoniasis Test for Clinical Settings		To detect Tv.&nbsp;&nbsp;Target price per test (excluding the cost of a&nbsp;device or reader) Minimal:&nbsp; Max US$5 per test Optimal: Max US$1 per test	Surveillance/case management:&nbsp;sexually active population, including key populations (e.g. FSW, STI-clinic/service attendees).&nbsp;	Clinical sensitivity: Minimal&nbsp; 85% (Clinician collected) Optimal 98% Clinical specificity: Minimal 99%&nbsp; Optimal: 100%	Diagnostic		Minimal: Vaginal swab&nbsp; Optimal: Urine Minimal sample processing; no more than one operator step. Optimal: Integrated	Active	Surveillance/case management:&nbsp;sexually active population, including key populations (e.g. FSW, STI-clinic/service attendees)	USE5 https://www.who.int/reproductivehealth/POTC-TPPs-2016.pdf?ua=1&ua=1	Healthcare settings particularly at primary care level (level 1) or above	2014	WHO
WHO			Tuberculosis		Target Regimen Profiles for TB Treatment	Optimistic: Not inferior to rifampicin-susceptible TB standard of care in regimen of four months or less.Minimum: Not inferior to rifampicin-susceptible TB standard of care in a six-month regimen.	Drug regimen indicated as first-line treatment for pulmonary TB without the requirement for determining rifampicin resistance	Adults and children, irrespective of HIV status.		Drug Regimen	Optimistic: Incidence and severity of adverse events better than for standard of care. No active clinical monitoring and no laboratory monitoring for drug toxicity needed except in special populations (preexisting liver disease, diabetes, etc.). No ECG monitoring of QT interval required.Minimum: Incidence and severity of adverse events no worse than for standard of care. No more than monthly clin…	Optimistic: Incidence and severity of adverse events better than for standard of care. No active clinical monitoring and no laboratory monitoring for drug toxicity needed except in special populations (preexisting liver disease, diabetes, etc.). No ECG monitoring of QT interval required. Minimum: Incidence and severity of adverse events no worse than for standard of care. No more than monthly cli…	Active	Adults and children, irrespective of HIV status.	http://apps.who.int/iris/bitstream/10665/250044/1/9789241511339-eng.pdf?ua=1	http://apps.who.int/iris/bitstream/10665/250044/1/9789241511339-eng.pdf?ua=1	2016	WHO
GHIT FUND			Tuberculosis		Product development platform		Preventative vaccines			Vaccine			Active		Reported by kei.katsuno@ghitfund.org & kana.oiwa@ghitfund.org of the Global Health Innovative Technology Fund, related to RfPs on https://www.ghitfund.org/afag/grant/en	Reported by kei.katsuno@ghitfund.org & kana.oiwa@ghitfund.org of the Global Health Innovative Technology Fund, related to RfPs on https://www.ghitfund.org/afag/grant/en	2013
WHO			Tuberculosis		High-priority target product profiles for new tuberculosis diagnostics: report of a consensus meeting		Tuberculosis	A rapid, biomarker-based test that can diagnose pulmonary TB and ideally also extrapulmonary TB using non-sputum samples (for example, urine, blood, oral mucosal transudates, saliva, exhaled air) for the purpose initiating TB treatment during the same clinical encounter or on the same day	Diagnostic sensitivity:Optimal: For pulmonary TB in adults: Sensitivity should be ≥ 98% for smear-positive culture- positive pulmonary TB, and ≥68% for smear- negative culture-positive pulmonary TB (that is, it should be similar to the sensitivity of the Xpert MTB/RIF assay) Overall pooled sensitivity should be≥ 80% in adults withHIV infectionFor extrapulmonaryTB in adults:Ideally, sensitivity sh…	Diagnostic		Non-sputum-based samples (such as urine, blood, oral mucosal transudates, saliva, exhaled air);Sample volume optimal: Urine: Sample volume minimal: Urine: Explanation: If blood samples are needed, finger-stick samples would be preferred to venous blood samples, especially for samples from children.	Active	Target groups are adults and children including those who are HIV-positive who are suspected of having active pulmonary TB or extrapulmonary TB in countries with a medium prevalence to a high prevalence of TB as defined by WHO	http://www.who.int/tb/publications/tpp_report/en/	Optimal: Health posts without attached laboratories (that is, levels below microscopy centres) or higher levels of the health-care systemMinimal: Primary health-care clinics (with attached laboratories), peripheral-level microscopy centres or higher levels of the health-care system	2014	WHO
GHIT FUND			Tuberculosis		Target research platform		Vaccine Intervention Investment Scope Examples: Novel vaccine concepts, targets, and constructs inspired by new observations or understanding about the nature of the targeted organism or the human response to that organism New vaccine constructs that target specific tissue or cell types for appropriate induction of local and systemic immunity. Applications of radically new technologies for diseas…			Vaccine			Active		Reported by kei.katsuno@ghitfund.org & kana.oiwa@ghitfund.org of the Global Health Innovative Technology Fund, related to RfPs on https://www.ghitfund.org/afag/trp/en	Reported by kei.katsuno@ghitfund.org &amp; kana.oiwa@ghitfund.org of the Global Health Innovative Technology Fund, related to RfPs on https://www.ghitfund.org/afag/trp/en	2015
FIND			Tuberculosis		Defining the Needs for Next Generation Assays for Tuberculosis		Tuberculosis - TPP for a Community-based Triage/Referral Test for Identification of TB Suspects	Optimal: To develop a test that can be used during a patients first encounter with the health-care system to identify patients with any symptoms of or risk factors for active TB, including patients coinfected with HIV, those who do not have TB and those who need referral for further confirmatory testing Minimal: To develop a test that can be used during a patients first encounter with the health-…	Optimal: Diagnostic sensitivity: Overall sensitivity should be >95% when compared with the confirmatory test for pulmonary TB; no lower range of sensitivity was defined for extrapulmonary TBDiagnostic specificity: Specificity should be >80% compared with the confirmatory test Minimal: Diagnostic sensitivity: Overall sensitivity should be >90% compared with the confirmatory test for pulmonary TBDi…	Diagnostic		Optimal: Non-sputum samples (such as urine, oral mucosal transudates, saliva, exhaled air or blood from a finger-stick) Minimal: Sputum; non-sputum samples are preferred (such as urine, oral mucosal transudates, saliva, exhaled air, or blood from a finger-stick; imaging technology	Active	Optimal: Adults and children with signs and symptoms of active TB at any site in countries with a medium prevalence to a high prevalence of TB as defined by WHOMinimal: Adults and children with signs and symptoms of active pulmonary TB in countries with a medium prevalence to a high prevalence of TB as defined by WHO	http://jid.oxfordjournals.org/content/211/suppl_2/S29	Optimal target user: Community health workers and informal providers who have had a minimum of trainingOptimal setting: community level or village level or higher levels of the health-care system Minimal target user: Health workers trained to the level of auxiliary nursesMinimal setting: health posts and primary-care clinics or higher levels of the health-care system	2015
SERUM INSTITUTE			Tuberculosis		RECOMBINANT BCG VACCINE (TB) FOR INFANT		RECOMBINANT BCG VACCINE (TB) FOR INFANT			Vaccine			Active		Reported by nora.dellepiane@seruminstitute.com & ssj@seruminstitute.com (Suresh Jadhav) of Serum Institute of India	Reported by nora.dellepiane@seruminstitute.com & ssj@seruminstitute.com (Suresh Jadhav) of Serum Institute of India	2017
BILL AND MELINDA GATES FOUNDATION (BMGF)			Tuberculosis		Universal TB Drug Regimen iTPP v1	Minimum: Not inferior to SoC in 2 month regimenOptimistic: Not inferior to SoC in 1 month or shorter regimenAnnotations: Expert opinion indicates a dramatic decrease in duration of treatment will be needed to promote uptake of the new regimen in DS subjects	Minimum: Drug regimen indicated as first-line treatment for pulmonary TB without the requirement for determining rifampin resistance Optimistic: same Annotations: Clinical trials in extrapulmonary disease are not anticipated, although regimen may be adopted for this use	Minimum: Adults (&gt; 18 years of age) irrespective of HIV status Optimistic: Adults and children irrespective of HIV status Annotations: Pharmacokinetic and safety studies in children are needed, but efficacy trials in this population not necessarily required		Drug Regimen	Minimum: Incidence and severity of adverse events no worse than for standard of care.No more than monthly clinical monitoring and no laboratory monitoring for drug toxicity needed except in special populations. DDI profile no worse than HRZE. Ability to adjust dosing or perform safe monitoring for DDIs with:• ART regimens• Drugs metabolized by P450 liver enzymes• Proarrhythmic QT prolonging drugs…	Minimum: Incidence and severity of adverse events no worse than for standard of care. No more than monthly clinical monitoring and no laboratory monitoring for drug toxicity needed except in special populations. DDI profile no worse than HRZE. Ability to adjust dosing or perform safe monitoring for DDIs with: &bull; ART regimens &bull; Drugs metabolized by P450 liver enzymes &bull; Proarrhythmic …	Active	Minimum: Adults (&gt; 18 years of age) irrespective of HIV status Optimistic: Adults and children irrespective of HIV status Annotations: Pharmacokinetic and safety studies in children are needed, but efficacy trials in this population not necessarily required	Reported by ajoy.chakrabarti@gatesfoundation.org of the Bill and Melinda Gates Foundation	Reported by ajoy.chakrabarti@gatesfoundation.org of the Bill and Melinda Gates Foundation	2017
SERUM INSTITUTE			Tuberculosis		RECOMBINANT BCG VACCINE (TB) FOR ADULT		RECOMBINANT BCG VACCINE (TB) FOR ADULT			Vaccine			Active		Reported by nora.dellepiane@seruminstitute.com & ssj@seruminstitute.com (Suresh Jadhav) of Serum Institute of India	Reported by nora.dellepiane@seruminstitute.com & ssj@seruminstitute.com (Suresh Jadhav) of Serum Institute of India	2017
WHO			Tuberculosis		WHO Preferred Product Characteristics for New Tuberculosis Vaccines: use in adolescents and adults.	50% or greater efficacy in preventing confirmed pulmonary TB.	Immunization for prevention&nbsp;of active pulmonary TB disease.		Ten years or more of protection should be conferred&nbsp;after primary immunization.	Vaccine	Safety and reactogenicity profile should be favourable, similar to other current WHO-recommended routine vaccines for use in adolescents and adults.		Active	Adolescents and adults.	USE1 https://apps.who.int/iris/bitstream/handle/10665/273089/WHO-IVB-18.06-eng.pdf?ua=1&ua=1&ua=1	Dosage, regimen, and cost&nbsp;of goods should be amenable to affordable supply.&nbsp;Favourable cost-effectiveness should be established&nbsp;and price should not be a&nbsp;barrier to access, including&nbsp;in low and middle income&nbsp;countries.&nbsp;	2018	WHO
WHO			Tuberculosis		eReporting of adverse events of treatment	Facilitates timely reporting of drug-safety information by health care workers (with positive externalities to drug-safety monitoring for conditions other than TB) - Alerts the surveillance experts to problems faced by technical staff in the management of cases with a clinical picture suggestive of adverse drug reactions - Replaces paper-based forms and mechanisms for cohort event monitoring and …	A digital application will enable health care workers to register safety data for TB patients on treatment more effectively	The NTP and national authority responsible for drug safety - Health care workers inside and outside the national health programmes (including those in the private sector) - Other governmental and nongovernmental organizations engaged in TB care and / or drug-safety (including academic institutions and hospital sector) - World Health Organization (via mechanisms that pool data across different pro…		Digital Health	Key risks/threats for development: Lack of commitment at different administrative levels to improvethe national TB drug-safety monitoring (and other infectiousdiseases)- Fragile health systems and inadequate resources to introduce newTB drugs and regimens effectively- Inadequate utilization of available drug-safety monitoring data bylocal, regional and national stakeholders in effectively managin…	Key risks/threats for development: Lack of commitment at different administrative levels to improve the national TB drug-safety monitoring (and other infectious diseases) - Fragile health systems and inadequate resources to introduce new TB drugs and regimens effectively - Inadequate utilization of available drug-safety monitoring data by local, regional and national stakeholders in effectively m…	Active	The NTP and national authority responsible for drug safety - Health care workers inside and outside the national health programmes (including those in the private sector) - Other governmental and nongovernmental organizations engaged in TB care and / or drug-safety (including academic institutions and hospital sector) - World Health Organization (via mechanisms that pool data across different pro…	http://apps.who.int/iris/bitstream/10665/205222/1/WHO_HTM_TB_2015.21_eng.pdf<br /><br />http://erj.ersjournals.com/content/erj/suppl/2016/05/26/13993003.00424-2016.DC1/ERJ-00424-2016_supplement.pdf	http://apps.who.int/iris/bitstream/10665/205222/1/WHO_HTM_TB_2015.21_eng.pdf http://erj.ersjournals.com/content/erj/suppl/2016/05/26/13993003.00424-2016.DC1/ERJ-00424-2016_supplement.pdf	2016	WHO
JANSSEN			Tuberculosis		The challenge of new drug discovery for tuberculosis		Treat MDR-TB and XDR-TB: New chemical class with a new mechanism of action; Existing chemical class covering resistant isolates; Drugs with low toxicity issues, like hepatotoxicity			Drug	Drug--Drug interactions: No cytochrome P450 induction liabilities; Minimal drug--drug induction particularly with antiretrovirals or oral diabetics	Drug--Drug interactions: No cytochrome P450 induction liabilities; Minimal drug--drug induction particularly with antiretrovirals or oral diabetics	Archive		http://www.nature.com/nature/journal/v469/n7331/full/nature09657.html#affil-auth	http://www.nature.com/nature/journal/v469/n7331/full/nature09657.html#affil-auth	2011
WHO			Tuberculosis		High-priority target product profiles for new tuberculosis diagnostics: report of a consensus meeting		Tuberculosis	A sputum-based test to detect pulmonary TB to be used at the level of a microscopy centre to support initiation of TB therapy during the same clinical encounter or on the same day	Analytical and diagnostic sensitivity for detecting TB:Optimal: Sensitivity for TB case- detection should be better than Xpert MTB/ RIF – that is, 95% for a single test when compared with culture); sensitivity should be > 99% for culture-positive smear- positive TB and > 68% for culture-positive smear- negative TB using 1 sampleMinimal: Sensitivity for TB case- detection should be between that of…	Diagnostic		Sample type: Optimal: Unprocessed sputumMinimal: same as optimalSample volume: Optimal: 0.1—10 ml Minimal: 0.5—5 ml	Active	All patients suspected of having pulmonary TB who are able to produce sputum, in countries with a medium prevalence to a high prevalence of TB as defined by WHO	http://www.who.int/tb/publications/tpp_report/en/	Setting (level of the health-care system): Microscopy-centre level (that is, primary health centres with attached peripheral laboratories)	2014	WHO
FIND			Tuberculosis		Target Product Profile of a Molecular Drug-Susceptibility Test for Use in Microscopy Centers		Tuberculosis	Diagnosis of tuberculosis and detection of drug resistance, to inform decision making about the optimal first-line regimen (HRZE, PaMZ, or other fluoroquinolone-based regimens) for treatment and, possibly, to detect the presence of additional resistance to second-line antituberculosis agents and the need for further testing	Diagnostic sensitivity for M. tuberculosis detection:Optimal: Should be >95% for a single test, compared with 2 liquid cultures; for smear-negative tuberculosis, it should be >68%; for smear-positive tuberculosis, it should be 99% Minimal: Should be >80% for a single test, compared with culture (for smear-negative cases, it should be >60%; for smear-positive cases, it should be 99%) Diagnostic sp…	Diagnostic		Minimal: Raw sputum, any sample from Optimal: Raw sputum, any sample from 0.1 ml to 10 ml is acceptable	Active	Target groups are all patients suspected of having tuberculosis, with a special focus on those at high risk of morbidity and mortality from drug-resistant tuberculosis, such as people living with HIV and those at high risk of having MDR tuberculosis (eg, household contacts of patients in whom MDR tuberculosis has been diagnosed and persons with a history of tuberculosis, especially those for whom…	http://jid.oxfordjournals.org/content/211/suppl_2/S39.abstract	Healthcare worker with training necessary for performing smear microscopy in microscopy centers or higher levels of the healthcare system	2015
WHO			Tuberculosis		Target Regimen Profiles for TB Treatment	Optimistic: Efficacy should be greater than 90%.Minimum: Efficacy (bacteriologic cure without relapse in at least one-year follow up, among patients who are not lost to follow up) should be not inferior to the WHO recommended standard of care for MDR-TB	Optimistic: The rifampicin-resistant TB regimen is indicated for all patients infected with rifampicin-resistant TB strains, with usage consistent with principles of good antibiotic stewardship. Minimum: The rifampicin-resistant TB regimen is indicated for patients infected with rifampicin-resistant strains (including MDRTB). Indication may be contingent upon additional resistance to existing fir…	Optimum: All age groups, irrespective of severity of disease, pulmonary or extrapulmonary status, or HIV status. Minimum: Adolescents (age 12-19) and adults.		Drug Regimen	Optimistic: SAEs are no more than 2%, and treatment discontinuation due to TEAEs no more than 2%. The regimen would have no or insignificant QT prolongation or proarrhythmic effects.Minimum: Serious adverse events (SAEs) no more than 5%, and treatment discontinuation due to treatment emergent adverse events (TEAEs) no more than 2.5%. The QT prolongation and proarrhythmiceffects of the regimen wou…	Optimistic: SAEs are no more than 2%, and treatment discontinuation due to TEAEs no more than 2%. The regimen would have no or insignificant QT prolongation or proarrhythmic effects. Minimum: Serious adverse events (SAEs) no more than 5%, and treatment discontinuation due to treatment emergent adverse events (TEAEs) no more than 2.5%. The QT prolongation and proarrhythmic effects of the regimen w…	Active	Optimum: All age groups, irrespective of severity of disease, pulmonary or extrapulmonary status, or HIV status. Minimum: Adolescents (age 12-19) and adults.	http://apps.who.int/iris/bitstream/10665/250044/1/9789241511339-eng.pdf?ua=1	http://apps.who.int/iris/bitstream/10665/250044/1/9789241511339-eng.pdf?ua=1	2016	WHO
WHO			Tuberculosis		Patient information platform	To improve patient care, to help patients understand adverse effects of treatment, and as an adjunct to providing informed consent (e.g. about use of new drugs) - Help TB patients receive trustworthy information on their medication and options for cure - Help TB patients access self-help resources on Internet to stop smoking	The platform will incorporate a forum for sharing patient experiences and educational anecdotes, and use &ldquo;gamification&rdquo; elements to retain the users&rsquo; attention and interest. Gamification refers to the use of game techniques and mechanisms for purposes other than games, such as to improve knowledge retention and user engagement.	TB patients - Relatives of patients - Tobacco smokers		Digital Health	Key risks/ threats for development: No clear ownership of the function by the promoters- Patients opt for other sources of information (no added value overwhat is already accessible)- Updating of the content and moderating any social media forumprove too laborious.	Key risks/ threats for development: No clear ownership of the function by the promoters - Patients opt for other sources of information (no added value over what is already accessible) - Updating of the content and moderating any social media forum prove too laborious.	Active	TB patients - Relatives of patients - Tobacco smokers	http://apps.who.int/iris/bitstream/10665/205222/1/WHO_HTM_TB_2015.21_eng.pdf<br /><br />http://erj.ersjournals.com/content/erj/suppl/2016/05/26/13993003.00424-2016.DC1/ERJ-00424-2016_supplement.pdf	http://apps.who.int/iris/bitstream/10665/205222/1/WHO_HTM_TB_2015.21_eng.pdf http://erj.ersjournals.com/content/erj/suppl/2016/05/26/13993003.00424-2016.DC1/ERJ-00424-2016_supplement.pdf	2016	WHO
WHO			Tuberculosis		eNotify	Contributes to a more complete picture of TB epidemiology andresponse in a country where many people seek care outside the NTP- Provides information on the number of TB cases reported by eachfacility- Can assess the effect of measures introduced to mandate orpromote the notification of TB- Facilitates effective and efficient public health response to preventand control TBThe system is widely adop…	In order to reduce under-reporting of TB cases to the national surveillance system for TB, front-line health care workers outside the National TB Programme (NTP) can utilise a simple digital system to notify TB cases.	Health care workers outside the national TB programmes including those in the private sector - NTP and Ministry of Health - Academic institutions and health care facilities - Other governmental and nongovernmental organizations engaged in TB surveillance, prevention and control		Digital Health	Key risks/threats for development: Lack of commitment at Government and other levels to improve thenational surveillance system for TB (and other infectious diseases)- Inadequate consultation with intended users in planning theproduct- Vertical data collection system misaligned with other existing healthinformation systems, including for TB- Unclear or opaque rules on the implementation of data a…	Key risks/threats for development: Lack of commitment at Government and other levels to improve the national surveillance system for TB (and other infectious diseases) Inadequate consultation with intended users in planning the product Vertical data collection system misaligned with other existing health information systems, including for TB Unclear or opaque rules on the implementation of data a…	Active	Health care workers outside the national TB programmes including those in the private sector - NTP and Ministry of Health - Academic institutions and health care facilities - Other governmental and nongovernmental organizations engaged in TB surveillance, prevention and control	http://apps.who.int/iris/bitstream/10665/205222/1/WHO_HTM_TB_2015.21_eng.pdf<br /><br />http://erj.ersjournals.com/content/erj/suppl/2016/05/26/13993003.00424-2016.DC1/ERJ-00424-2016_supplement.pdf	http://apps.who.int/iris/bitstream/10665/205222/1/WHO_HTM_TB_2015.21_eng.pdf http://erj.ersjournals.com/content/erj/suppl/2016/05/26/13993003.00424-2016.DC1/ERJ-00424-2016_supplement.pdf	2016	WHO
GHIT FUND			Tuberculosis		Target research platform		Diagnostic Intervention Investment Scope Examples -Radically new and improved approaches to traditional immune and molecular assay methods -Biochemical amplification or analysis of non-invasive samples such as urine, saliva, sweat or other excreted fluids			Diagnostic			Active		Reported by kei.katsuno@ghitfund.org & kana.oiwa@ghitfund.org of the Global Health Innovative Technology Fund, related to RfPs on https://www.ghitfund.org/afag/trp/en		2015
FIND			Tuberculosis		Defining the Needs for Next Generation Assays for Tuberculosis		Tuberculosis - TPP for a Smear-replacement Test for Tuberculosis Detection	To develop a sputum-based test for detecting pulmonary TB at the microscopy-center level of the health-care system to support the initiation of TB therapy during the same clinical encounter or the same day	Optimal: Sensitivity should be >95% for a single test when compared with culture (for smear-negative cases it should be >68%; for smear-positive it should be 99%)Minimal: Sensitivity should be >80% for a single test when compared with culture (for smear-negative cases it should be >60%; for smear-positive it should be 99%)Diagnostic specificity: >98% specificity when compared with culture	Diagnostic		Sputum (volume not mentioned)	Active	Target groups are all patients suspected of having pulmonary TB who are able to produce sputum, in countries with a medium prevalence to a high prevalence of TB as defined by WHO	http://jid.oxfordjournals.org/content/211/suppl_2/S29	Target user of the test: Health-care workers with a minimum amount of training (that is, with skills that are similar to or less demanding than those needed for performing smear microscopy) Setting (level of the health-care system): in microscopy-center level (primary health-care centers with attached peripheral laboratories) or higher levels of the health-care system	2015
FIND			Tuberculosis		Defining the Needs for Next Generation Assays for Tuberculosis		Tuberculosis - TPP for a Rapid Non-sputum-based Biomarker Test for Tuberculosis Detection	To develop a rapid biomarker-based test that can diagnose pulmonary TB and optimally also extrapulmonary TB using non-sputum samples (for example, urine, blood, oral mucosal transudates, saliva, exhaled air) for the purpose of initiating TB treatment during the same clinical encounter or on the same day	Diagnostic sensitivity for pulmonary TB in adults:Optimal: Sensitivity should be ≥98% for smear-positive culture-positive pulmonary TB, and ≥68% for smear-negative culture-positive pulmonary TB in adults (that is, sensitivity should be similar to that of the Xpert MTB/RIF assay); Overall pooled sensitivity should be ≥80% in adults with HIV infection Minimal: Overall sensitivity should be ≥65% but…	Diagnostic		Not invasive or minimally invasive, non-sputum samples (such as, urine, blood, oral transudates, saliva, exhaled air)	Active	Target groups are adults and children including those who are HIV-positive and suspected of having active pulmonary TB or extrapulmonary TB in countries with a medium prevalence to a high prevalence of TB as defined by WHO	http://jid.oxfordjournals.org/content/211/suppl_2/S29	Optimal target user: Health-care workers with a minimum of trainingMinimal target user: Trained microscopy techniciansOptimal Setting: health posts without attached laboratories (that is, levels below microscopy centers) or higher levels of the health-care system Minimal Setting: Primary health-care clinics with attached laboratories; peripheral microscopy centers or higher levels of the health-c…	2015
GHIT FUND			Tuberculosis		Product development platform		Safer, faster-acting drug regimens with shorter treatment courses (≤ 4months)			Drug			Active		Reported by kei.katsuno@ghitfund.org & kana.oiwa@ghitfund.org of the Global Health Innovative Technology Fund, related to RfPs on https://www.ghitfund.org/afag/grant/en	Reported by kei.katsuno@ghitfund.org & kana.oiwa@ghitfund.org of the Global Health Innovative Technology Fund, related to RfPs on https://www.ghitfund.org/afag/grant/en	2013
WHO			Tuberculosis		High-priority target product profiles for new tuberculosis diagnostics: report of a consensus meeting		Tuberculosis	Diagnosis of tuberculosis and detection of drug resistance, to inform decision making about the optimal first-line regimen (HRZE, PaMZ, or other fluoroquinolone-based regimens) for treatment and, possibly, to detect the presence of additional resistance to second-line antituberculosis agents and the need for further testing	Diagnostic sensitivity for M. tuberculosis detection: Optimal: Should be >95% for a single test, compared with 2 liquid cultures; for smear-negative tuberculosis, it should be >68%; for smear-positive tuberculosis, it should be 99% Minimal: Should be >80% for a single test, compared with culture (for smear-negative cases, it should be >60%; for smear-positive cases, it should be 99%) Diagnostic s…	Diagnostic		Sample type: Optimum: Unprocessed sputumMinimum: same as optimumSample volume: Optimal: 0.1–10 mlMinimum: < 0.5–2 m	Active	Target groups are all patients suspected of having tuberculosis, with a special focus on those at high risk of morbidity and mortality from drug-resistant tuberculosis, such as people living with HIV and those at high risk of having MDR tuberculosis (eg, household contacts of patients in whom MDR tuberculosis has been diagnosed and persons with a history of tuberculosis, especially those for whom…	http://www.who.int/tb/publications/tpp_report/en/	Setting (level of the health-care system): Microscopy-centre level or higher levels of the health-care systemTarget user of test: Health-care workers with training necessary for performing smear microscopy	2014	WHO
GHIT FUND			Tuberculosis		Screening platform		Program Scope as follows-The expectation is that the Japanese entity will provide its relevant compound libraries to their PDP partner, who will then conduct screening with support from their established screening organization network. -To facilitate the screening of compound libraries for identification of novel compounds for malaria, tuberculosis, Chagas disease and leishmaniasis.-The goal is t…			Drug			Active		Reported by kei.katsuno@ghitfund.org & kana.oiwa@ghitfund.org of the Global Health Innovative Technology Fund, related to RfPs on https://www.ghitfund.org/afag/scrp/en	Reported by kei.katsuno@ghitfund.org & kana.oiwa@ghitfund.org of the Global Health Innovative Technology Fund, related to RfPs on https://www.ghitfund.org/afag/scrp/en	2013
WHO			Tuberculosis		Clinical decision support systems	The added value for the user over the alternatives is that it will help them make the best-informed decisions on the diagnosis and to optimise the therapeutic interventions for TB patients, particularly those with more complicated forms of disease (e.g. drug-resistant TB) or who have associated health risks (e.g. smoking) - In the process the health care workers improve their own knowledge of dis…	The product will use inbuilt algorithms to propose automated options for treatment. The application will allow users to generate treatment suggestions&nbsp;based on the data that they input.	Healthcare workers dealing with TB treatment - Healthcare workers helping tobacco smokers to quit		Digital Health	Key risks/threats for development: Legal and ethical issues (liability) - Potential for deductive disclosure of patient identity if the data entered have substantial detail - Shortage of experts willing to provide advice - Unclear ownership and maintenance model	Key risks/threats for development: Legal and ethical issues (liability) - Potential for deductive disclosure of patient identity if the data entered have substantial detail - Shortage of experts willing to provide advice - Unclear ownership and maintenance model	Active	Healthcare workers dealing with TB treatment - Healthcare workers helping tobacco smokers to quit	http://apps.who.int/iris/bitstream/10665/205222/1/WHO_HTM_TB_2015.21_eng.pdf<br /><br />http://erj.ersjournals.com/content/erj/suppl/2016/05/26/13993003.00424-2016.DC1/ERJ-00424-2016_supplement.pdf	http://apps.who.int/iris/bitstream/10665/205222/1/WHO_HTM_TB_2015.21_eng.pdf http://erj.ersjournals.com/content/erj/suppl/2016/05/26/13993003.00424-2016.DC1/ERJ-00424-2016_supplement.pdf	2016	WHO
BILL AND MELINDA GATES FOUNDATION (BMGF)			Tuberculosis		TB VAX POD iTPP	Minimum: ≥50% efficacy in prevention of active diseaseOptimistic: ≥80% efficacy in prevention of active TB; or >60% efficacy in preventing both sustained infection and diseaseAnnotations: Based on Knight et al PNAS 2014; significant discussion around difficulty delivering RTSS with low efficacy. Do candidates need to meet these targets in NHP studies in order to progress to human trials? (GK)	Minimum: Active immunization to prevent active pulmonary tuberculosis diseaseOptimistic: Active immunization to prevent active tuberculosis diseaseAnnotations: Ideally would want a vaccine that prevents both infection and disease, may be difficult to demonstrate in development. Confirm assumptions of modelling that POI prevents disease.Longer term, benefit of POSI is ability to target therapy to …	Minimum: 9-50 year olds Optimistic: 9-80 year olds Annotations: may include infants after CHAMPS data available which may indicate significant TB disease burden		Vaccine	Minimum: erythema; headache, fatigue, myalgia, pyrexia, GI upset) Optimistic: No risk of autoimmune or other chronic diseases related to vaccination (need prolonged follow-up).Annotations: Need to evaluate safety in all populations including HIV+ subjects, with no effect on HIV acquisition risk, and diabetics.Need to consider CD4 activation and potential impact on HIV acquisition or increased HIV…	Minimum: erythema; headache, fatigue, myalgia, pyrexia, GI upset) Optimistic: No risk of autoimmune or other chronic diseases related to vaccination (need prolonged follow-up).Annotations: Need to evaluate safety in all populations including HIV+ subjects, with no effect on HIV acquisition risk, and diabetics.Need to consider CD4 activation and potential impact on HIV acquisition or increased HIV…	Active	Minimum: 9-50 year olds Optimistic: 9-80 year olds Annotations: may include infants after CHAMPS data available which may indicate significant TB disease burden	Reported by ajoy.chakrabarti@gatesfoundation.org of the Bill and Melinda Gates Foundation	Reported by ajoy.chakrabarti@gatesfoundation.org of the Bill and Melinda Gates Foundation	2015
WHO			Tuberculosis		Target Regimen Profiles for TB Treatment	Optimistic: A regimen of two months or less with efficacy not inferior to current standard of care six-month regimen for drug-susceptible TB.Minimum: A regimen of four months or less with efficacy not inferior to the current standard of care six-month regimen for drugsusceptible TB.	Optimistic: The regimen is indicated for patients (regardless of HIV infection status) with active TB caused by rifampicin-susceptible M. tuberculosis strains, including monoresistance to any drug except rifampicin. Minimum: The regimen is indicated for patients (regardless of HIV infection status) with active TB caused by rifampicin-susceptible M. tuberculosis strains, or in whom there is a low …	All age groups, irrespective of HIV status.		Drug Regimen	Optimistic: Incidence and severity of adverse events better than for standard of care. No active clinical monitoring and no laboratory monitoring for drug toxicity needed except in special populations (preexisting liver disease, diabetes, etc.).Minimum: Incidence and severity of adverse events no worse than for standard of care. No more than monthly clinical monitoring and no laboratory monitorin…	Optimistic: Incidence and severity of adverse events better than for standard of care. No active clinical monitoring and no laboratory monitoring for drug toxicity needed except in special populations (preexisting liver disease, diabetes, etc.). Minimum: Incidence and severity of adverse events no worse than for standard of care. No more than monthly clinical monitoring and no laboratory monitori…	Active	All age groups, irrespective of HIV status.	http://apps.who.int/iris/bitstream/10665/250044/1/9789241511339-eng.pdf?ua=1	http://apps.who.int/iris/bitstream/10665/250044/1/9789241511339-eng.pdf?ua=1	2016	WHO
WHO			Tuberculosis		Diagnostic device connectivity		Tuberculosis	The goal is to have diagnostic test devices which support &ldquo; connectivity&rdquo; tailored to the needs of centralised and decentralised testing facilities in low resource settings. The product fits within a larger picture of a diagnostic system which reports test results directly to data servers for use by clinicians (including transmission via SMS or email) or entities (e.g. electronic heal…	Faster reporting and recording of test results - Faster turnaround time for transmission and linkage of results to medical encounters - Reduction in data transcription errors - Deduplication of results data from the same patients or same biological specimens being tested using different techniques - Real-time laboratory network management data and epidemiological surveillance - Improved overall s…	Diagnostic		N/A	Active	The product is expected to benefit primarily: - Laboratory managers and staff who will be sending results for centralised collection and analysis - Other staff of the national programmes responsible for TB, HIV and integrated disease surveillance and response (e.g. supply chain managers, EQA professionals, IT support teams and supervisors) - In the case of tests performed in decentralised facilit…	http://apps.who.int/iris/bitstream/10665/205222/1/WHO_HTM_TB_2015.21_eng.pdf<br /><br />http://erj.ersjournals.com/content/erj/suppl/2016/05/26/13993003.00424-2016.DC1/ERJ-00424-2016_supplement.pdf	http://www.who.int/immunization/research/development/WHO_UNICEF_Zikavac_TPP_Feb2017.pdf?ua=1	2016	WHO
GHIT FUND			Tuberculosis		Hit-to-lead platform		Program Scope as follows-The key requirement of the Hit-to-Lead Platform is to convert drug hits originated from Japanese compound libraries into lead series through a comprehensive assessment of chemical integrity, synthetic accessibility, scalability and novelty, functional behavior, and structure-activity relationships (SAR), as well as bio-physiochemical and absorption, distribution, metaboli…			Drug			Active		Reported by kei.katsuno@ghitfund.org & kana.oiwa@ghitfund.org of the Global Health Innovative Technology Fund, related to RfPs on https://www.ghitfund.org/afag/scrp/en	Reported by kei.katsuno@ghitfund.org & kana.oiwa@ghitfund.org of the Global Health Innovative Technology Fund, related to RfPs on https://www.ghitfund.org/afag/scrp/en	2014
WHO			Tuberculosis		Graphic dashboards	The dashboard would be a useful “rallying point”, summarising the crucial indicators for the main users of the system and promoting further discussion and evolution. The outputs will be useful for programme management and for advocacy purposes.	In order to improve the understanding and use of surveillance data, health care workers and public health officials should have access to a user-friendly and interactive digital dashboard that displays up-to-date epidemiological trends in TB diagnosis and treatment and service delivery for tobacco control for any area in the country. The product will consist of a dashboard visual display of progr…	Front-line health care workers in the national programmes for TB and tobacco control, and those working in the private sector or nongovernmental agencies - NTP and Ministry of Health - Public health stakeholders inside and outside the NTP, including the private sector - Academic institutions and health care facilities - Other governmental and nongovernmental organizations (domestic and internatio…		Digital Health	Key risks/threats for development: Lack of commitment (at different levels) to using the dashboard. Inadequate consultation with intended users in planning the product. Unclear or opaque rules on and implementation of data access and use, leading to loss of trust. Visualisations have negative repercussions and disincentives to the poor performers rather than help identify problems to improve perf…	Key risks/threats for development: Lack of commitment (at different levels) to using the dashboard - Inadequate consultation with intended users in planning theproduct - Unclear or opaque rules on and implementation of data access anduse, leading to loss of trust - Visualisations have negative repercussions and disincentives to the poor performers rather than help identify problems to improve&nbs…	Active	Front-line health care workers in the national programmes for TB and tobacco control, and those working in the private sector or nongovernmental agencies - NTP and Ministry of Health - Public health stakeholders inside and outside the NTP, including the private sector - Academic institutions and health care facilities - Other governmental and nongovernmental organizations (domestic and internatio…	http://apps.who.int/iris/bitstream/10665/205222/1/WHO_HTM_TB_2015.21_eng.pdf<br /><br />http://erj.ersjournals.com/content/erj/suppl/2016/05/26/13993003.00424-2016.DC1/ERJ-00424-2016_supplement.pdf	http://apps.who.int/iris/bitstream/10665/205222/1/WHO_HTM_TB_2015.21_eng.pdf http://erj.ersjournals.com/content/erj/suppl/2016/05/26/13993003.00424-2016.DC1/ERJ-00424-2016_supplement.pdf	2016	WHO
WHO			Tuberculosis		High-priority target product profiles for new tuberculosis diagnostics: report of a consensus meeting		Tuberculosis	Optimal: A test used during a patient’s first encounter with the health-care system to identify patients with any symptoms or risk factors for active TB, including patients coinfected with HIV , those who do not have TB and those in need of referral for further confirmatory testing Minimal: A test used during a patient’s first encounter with the health-care system to identify patients with any sy…	Diagnostic sensitivity: Optimal requirements - Overall sensitivity should be > 95% when compared with the confirmatory test for pulmonary TBc no lower range of sensitivity was defined for extrapulmonary TB. Minimal requirements - Overall sensitivity should be > 90% compared with the confirmatory test for pulmonary TB. Diagnostic specifity: Optimal requirements: Specificity should be > 80% compare…	Diagnostic		Optimal: Samle type: Non-sputum samples (such as urine, oral mucosal transudates, saliva, exhaled air, or blood from a finger- stickSample volume: Urine: Saliva or transudates:Minimal: Sample type: Sputum; a non-sputum sample type would be preferred (such as urine, oral mucosal transudates, saliva, exhaled air, or blood from a finger-stick); imaging technologySample volume: Urine: Finger-stick bl…	Active	Optimal: n Target groups are adults and children suspected of having active TB at any site in countries with a medium prevalence to a high prevalence of TB as defined by WHO Minimal: Target groups are adults and children suspected of having active, pulmonary TB in countries with a medium prevalence to a high prevalence of TB as defined by WHO	http://www.who.int/tb/publications/tpp_report/en/	Setting (level of the health-care system):Optimal: Community level, village level or higher levels of the health-care systemMinimal: Health posts and primary-care clinics or higher levels of the health-care system	2014	WHO
WHO			Tuberculosis		WHO Preferred Product Characteristics for New Tuberculosis Vaccines: use in neonates and infants.	Equal to or greater than 80% vaccine efficacy as compared to baseline incidence, or superior efficacy as compared to BCG, in preventing TB disease, including severe, disseminated TB, TB meningitis and pulmonary TB, in infants and young children.	Prevention of TB disease,&nbsp;including severe, disseminated TB, TB meningitis and pulmonary TB, in infants and&nbsp;young children.		Ten or more years of protection should be conferred&nbsp;after primary immunization.	Vaccine	Improved safety as compared to current BCG.		Active	Neonates and infants, in coadministration with other&nbsp;existing vaccines from the&nbsp;Expanded Program on&nbsp;Immunization.	USE2 https://apps.who.int/iris/bitstream/handle/10665/273089/WHO-IVB-18.06-eng.pdf?ua=1&ua=1&ua=1	Dosage, regimen, and cost&nbsp;of goods should be amenable to affordable supply. The vaccine should be cost effective and price should&nbsp;not be a barrier to access,&nbsp;including in low and middle&nbsp;income countries	2018	WHO
GHIT FUND			Tuberculosis		Product development platform		&bull; Accurate, sensitive POC RDTs, specifically non-sputum TB diagnostics for carrier. &bull; Universal point of care sample extraction and purification technologies.			Diagnostic			Active		Reported by kei.katsuno@ghitfund.org & kana.oiwa@ghitfund.org of the Global Health Innovative Technology Fund, related to RfPs on https://www.ghitfund.org/afag/grant/en		2013
WHO			Tuberculosis		eHealth portal	The patient and carer are provided with a set of products to choose from and can choose the technology which best suits them. The tool needs to provide a range of options to support TB treatment and/or tobacco smoking cessation. These would prioritise interventions for which there is an evidence base or sound experience, such as toll-free helplines and quitlines, mCessation programmes and referra…	Online services to the TB patient are simplified via a single internet hub accessible via mobile electronic devices and desktop computers	There are two immediate end-users of the product: 1) the patient 7 2) the health care provider		Digital Health	The successful implementation of the project may be limited by the following factors: - The technological requirements prove to be insurmountable - The expectation on the tool to reduce labour costs are unrealistic - Patients access services through other routes - ICT typically moves at much faster pace than the health care system - Infrastructural challenges (e.g. connectivity, devices) - Inadeq…	The successful implementation of the project may be limited by the following factors: - The technological requirements prove to be insurmountable - The expectation on the tool to reduce labour costs are unrealistic - Patients access services through other routes - ICT typically moves at much faster pace than the health care system - Infrastructural challenges (e.g. connectivity, devices) - Inadeq…	Active	There are two immediate end-users of the product: 1) the patient 7 2) the health care provider	http://apps.who.int/iris/bitstream/10665/205222/1/WHO_HTM_TB_2015.21_eng.pdf<br /><br />http://erj.ersjournals.com/content/erj/suppl/2016/05/26/13993003.00424-2016.DC1/ERJ-00424-2016_supplement.pdf	http://apps.who.int/iris/bitstream/10665/205222/1/WHO_HTM_TB_2015.21_eng.pdf http://erj.ersjournals.com/content/erj/suppl/2016/05/26/13993003.00424-2016.DC1/ERJ-00424-2016_supplement.pdf	2016	WHO
WHO			Tuberculosis		Video treatment support (VOT) via mobiles	VOT espouses the principles of patient-centred care, being adaptable to individual patient needs and preferences and promoting integrated care for patients with multiple diseases or health risks. The intervention is expected to make savings for the patients in time, cost and physical exertion associated with repeated travel to health care facilities. It is also meant to reduce TB-related stigma w…	The end product will exploit video communication between patient and health care professional, transmitted live or self-recorded over a secure internet connection, to promote treatment continuity and adherence and to help TB patients improve their treatment outcomes	There are two immediate end-users of the product: 1) the TB patient on treatment 2) the health-care provider (formal/informal)		Diagnostic	The successful implementation of the project may be limited by the following factors: The local hardware, software and connectivity requirements prove not to be feasible for most settings rendering smartphone/broadband connectivity unreachable for many patients who could benefit most: overall impact on programme outcomes would therefore remain modest The evidence for VOT from ongoing trials fails…	The successful implementation of the project may be limited by the following factors: - The local hardware, software and connectivity requirements prove not to be feasible for most settings rendering smartphone/broadband connectivity unreachable for many patients who could benefit most: overall impact on programme outcomes would therefore remain modest - The evidence for VOT from ongoing trials f…	Active	There are two immediate end-users of the product: 1) the TB patient on treatment 2) the health-care provider (formal/informal)	http://apps.who.int/iris/bitstream/10665/205222/1/WHO_HTM_TB_2015.21_eng.pdf<br /><br />http://erj.ersjournals.com/content/erj/suppl/2016/05/26/13993003.00424-2016.DC1/ERJ-00424-2016_supplement.pdf	http://apps.who.int/iris/bitstream/10665/205222/1/WHO_HTM_TB_2015.21_eng.pdf http://erj.ersjournals.com/content/erj/suppl/2016/05/26/13993003.00424-2016.DC1/ERJ-00424-2016_supplement.pdf	2016	WHO
WHO			Tuberculosis		Web-based training for health care professionals	Facilitate the detection of TB among smokers - Increase the number of people who stop smoking, including TB patients who are at special risk	The product will be a self-directed and problem-based learning tool for health care providers	Primary care workers : general practitioners, nurses and other health professionals - TB and lung specialists		Digital Health	Key risks/threats for development: Bandwidth requirements exceed local capacity- Exceeds the capabilities of most mobile devices in circulation- The product is not used or user acceptance is low- Lack of a sustainable mechanism for updates and clear ownershipfor the maintenance of the product	Key risks/threats for development: Bandwidth requirements exceed local capacity - Exceeds the capabilities of most mobile devices in circulation - The product is not used or user acceptance is low - Lack of a sustainable mechanism for updates and clear ownership for the maintenance of the product	Active	Primary care workers : general practitioners, nurses and other health professionals - TB and lung specialists	http://apps.who.int/iris/bitstream/10665/205222/1/WHO_HTM_TB_2015.21_eng.pdf<br /><br />http://erj.ersjournals.com/content/erj/suppl/2016/05/26/13993003.00424-2016.DC1/ERJ-00424-2016_supplement.pdf	http://apps.who.int/iris/bitstream/10665/205222/1/WHO_HTM_TB_2015.21_eng.pdf http://erj.ersjournals.com/content/erj/suppl/2016/05/26/13993003.00424-2016.DC1/ERJ-00424-2016_supplement.pdf	2016	WHO
GHIT FUND			Tuberculosis		Target research platform		Drug Intervention Investment Scope Examples:-Novel mechanisms of action, for example targeting critical host components essential to infection and disease with little or no toxic effect on the host-Targeting components of the pathogen that are implicated in disease rather than infection, or that are so highly constrained that resistant variants cannot be easily selected-Conventional drug discover…			Drug			Active		Reported by kei.katsuno@ghitfund.org & kana.oiwa@ghitfund.org of the Global Health Innovative Technology Fund, related to RfPs on https://www.ghitfund.org/afag/trp/en	Reported by kei.katsuno@ghitfund.org & kana.oiwa@ghitfund.org of the Global Health Innovative Technology Fund, related to RfPs on https://www.ghitfund.org/afag/trp/en	2015
BILL AND MELINDA GATES FOUNDATION (BMGF)			Typhoid		TCV Vaccine WHO	Minimum: ≥80% efficacy against clinically significant typhoid feverEndpoint: immunogenicity (SCR ≥ 80%)Optimistic: ≥80% efficacy against clinically significant typhoid feverEndpoint: immunogenicity (SCR ≥ 90%)Annotations: Expected to be at least 80% which would provide benefit compared to the Vi-PS vaccine (55-70%); Assumes Vi-PS and Vi-rPA data supports correlates of protectionSCR (4-fold increa…	Minimum: For the active immunization against typhoid fever caused by S. Typhi in persons 6 months or olderOptimistic: For the active immunization against typhoid fever caused by S. Typhi in persons 6 months or olderAnnotations: Typbar TCV Indian Label : Active immunization against S. typhi infection in adults, children and infants ≥ 6 mo and above. Nov 2017: SAGE recommendations:http://www.who.in…	Minimum: 6month olds to 45 year olds nationally, including persons with malnutrition, immunodeficiency or otherwise high risk populationsOptimistic: 6 month olds to 45 year olds nationally, including persons with malnutrition, immunodeficiency or otherwise high risk populationsAnnotations: Typbar TCV Indian Label : >6 mo to 45 yearsNov 2017: SAGE recommendations:http://www.who.int/immunization/po…		Vaccine	Minimum: • Limited mild to moderate local reactogenicity profile similar to the licensed Vi-PS, DTwP, Hib, MenA conjugate, or PCV• Systemic AE profile similar to the licensed Vi-PS, DTwP, Hib, MenA conjugate, or PCV• No increased risk of autoimmune or other chronic diseases related to vaccination• Including persons with malnutrition, immunodeficiency or otherwise high risk populations (from targe…	Minimum: • Limited mild to moderate local reactogenicity profile similar to the licensed Vi-PS, DTwP, Hib, MenA conjugate, or PCV• Systemic AE profile similar to the licensed Vi-PS, DTwP, Hib, MenA conjugate, or PCV• No increased risk of autoimmune or other chronic diseases related to vaccination• Including persons with malnutrition, immunodeficiency or otherwise high risk populations (from targe…	Active	Minimum: 6month olds to 45 year olds nationally, including persons with malnutrition, immunodeficiency or otherwise high risk populationsOptimistic: 6 month olds to 45 year olds nationally, including persons with malnutrition, immunodeficiency or otherwise high risk populationsAnnotations: Typbar TCV Indian Label : >6 mo to 45 yearsNov 2017: SAGE recommendations:http://www.who.int/immunization/po…	Reported by ajoy.chakrabarti@gatesfoundation.org of the Bill and Melinda Gates Foundation	Reported by ajoy.chakrabarti@gatesfoundation.org of the Bill and Melinda Gates Foundation	2017
BILL AND MELINDA GATES FOUNDATION (BMGF)			Universal Influenza		Universal Flu Vaccine Intervention TPP 2017 April FINAL	Minimum: Protection of at least 70% against moderate to severe disease caused by all strains of Influenza A and B across all age groups Optimistic: Protection of at least 85% against moderate to severe disease caused by all strains of Influenza A and B across all age groupsAnnotations: Seasonal flu vaccines provide higher protection against moderate to severe influenza disease and typically show …	Minimum: Protection from morbidity and mortality caused by all subtypes of circulating and emerging drifted and shifted Influenza A subtypes and influenza B lineage virusesOptimistic: SameAnnotations: Although all flu pandemics are caused by influenza A subtypes, an influenza A vaccine alone will not be sufficient to replace current seasonal flu vaccine; protection from circulating B lineages is …	Minimum: From six weeks with no upper age limit. High risk populations including pregnant women, children with underlying medical conditions and the elderlyOptimistic: sameAnnotations: From 6 weeks and up is aligned with WHO target. Pregnant women are the highest priority risk group identified by WHO for influenza vaccination. Universal flu vaccine may given to naïve population (young children) a…		Vaccine	Minimum: No worse than EPI vaccinesOptimistic: SameAnnotations: In addition to demonstration of safety in clinical trials, safety may need to be assessed in mass catch-up campaigns for primed polulation (previous explosure to influenza strains) and thru routine immunizations for the naïve population.	Minimum: No worse than EPI vaccinesOptimistic: SameAnnotations: In addition to demonstration of safety in clinical trials, safety may need to be assessed in mass catch-up campaigns for primed polulation (previous explosure to influenza strains) and thru routine immunizations for the naïve population.	Active	Minimum: From six weeks with no upper age limit. High risk populations including pregnant women, children with underlying medical conditions and the elderlyOptimistic: sameAnnotations: From 6 weeks and up is aligned with WHO target. Pregnant women are the highest priority risk group identified by WHO for influenza vaccination. Universal flu vaccine may given to naïve population (young children) a…	Reported by ajoy.chakrabarti@gatesfoundation.org of the Bill and Melinda Gates Foundation	Reported by ajoy.chakrabarti@gatesfoundation.org of the Bill and Melinda Gates Foundation	2017
DNDI			Visceral Leishmaniasis		TPP Visceral Leishmaniasis	Minimal: >90% clinical efficacy, active against resistant strainsOptimal: >95% clinical efficacy, active against resistant strains	Product will be a safe, effective, oral, short-course (11 days maximum) visceral leishmaniasis drug to replace current treatments. This will improve and simplify current case management. The aim is to develop combinations of drugs that are effective against visceral leishmaniasis in all foci of the disease.	Minimal: Immunocompetent Optimal: Immunocompetent and immunosuppressed		Drug	Minimal: 1 monitoring visit in mid/end – point, contraindicated during pregnancy/lactationOptimal: No AEs requiring monitoring and no contraindications	Minimal: 1 monitoring visit in mid/end &ndash; point, contraindicated during pregnancy/lactation Optimal: No AEs requiring monitoring and no contraindications	Active	Minimal: Immunocompetent Optimal: Immunocompetent and immunosuppressed	http://www.dndi.org/diseases-projects/leishmaniasis/tpp-vl/	http://www.dndi.org/diseases-projects/leishmaniasis/tpp-vl/	2017
WHO/UNICEF			Zika Virus		Target Product Profiles for better diagnostic tests for Zika Virus Infection		Detection of evidence of prior infection	Diagnosis of prior infection	Sensitivity&nbsp;Ideal: &gt;98%&nbsp;&nbsp;Acceptable: &gt;95% Specificity&nbsp;Ideal: &gt;98%&nbsp;&nbsp;Acceptable: &gt;95%	Diagnostic		Ideal: Capillary blood or less invasive samples such as urine, saliva, others (if validated) Acceptable: Whole blood from phlebotomy	Active	N/A	http://www.who.int/blueprint/what/research-development/zika-tpp.pdf?ua=1	Ideal: Point of care (primary health care clinic or higher); health care worker with minimal training Acceptable: Reference laboratory; trained laboratory technician	2016	WHO
WHO/UNICEF			Zika Virus		Target Product Profiles for better diagnostic tests for Zika Virus Infection		Detection of active infection with Zika virus	Blood bank testing	Analytical Sensitivity (Limit of detection &ndash; LoD): &lt;50 copies/mL Analytical Specificity: &gt;99.5% Diagnostic Sensitivity:&nbsp;Ideal: &gt;98%&nbsp; Acceptable: &gt;95%	Diagnostic		Plasma/serum	Active	N/A	http://www.who.int/blueprint/what/research-development/zika-tpp.pdf?ua=1	Blood collection facility or centralized blood banking facility/testing lab, results within 1-2 days for timely release of blood component	2016	WHO
WHO/UNICEF			Zika Virus		Target Product Profiles for better diagnostic tests for Zika Virus Infection		Detection of active infection with Zika virus	Diagnosis of patients (including pregnant women) with active infection	Analytical Sensitivity (Limit of detection &ndash; LoD) Ideal: In a multiplex test: 500 copies/mL in the presence of other target analytes, when other analytes are detected&nbsp;Acceptable: &lt; 500 copies/mL&nbsp; Analytical Specificity&nbsp;Ideal: &gt;99.5%&nbsp;Acceptable: &gt;98%&nbsp;&nbsp;Diagnostic Sensitivity&nbsp;&nbsp;Ideal: &gt;98%&nbsp;Acceptable: &gt;95%	Diagnostic		Ideal: Capillary blood or less invasive samples such as urine, saliva, others (if validated) Acceptable: Whole blood from phlebotomy	Active	N/A	http://www.who.int/blueprint/what/research-development/zika-tpp.pdf?ua=1	Ideal: Point of care (primary health care clinic or higher); health care worker with minimal training Acceptable: Reference laboratory; Trained laboratory technician	2016	WHO
WHO/UNICEF			Zika Virus		WHO/UNICEF Zika Virus Vaccine Target Product Profile for Emergency/Outbreak Use	Preferred: Demonstration of prevention of virologically confirmed ZIKV illness, in accordance with proposed PAHO definition in 80% of the population or higher. Evidence of prevention of infection. Minimal: If a surrogate of immunity is established through animal models or cohort studies, a reasonable assumption is a ZIKV specific neutralising antibody titre, to be specified, in >70% of vaccinated…	Preferred and minimal: For the prevention of Zika virus-associated clinical illness of any severity in subjects 9 years of age or older	It will inform subsequent development of WHO policy&nbsp;recommendations for use, and provide the framework of the WHO Emergency Use&nbsp;Assessment Listing (EUAL) for ZIKV vaccines, if relevant.&nbsp;Countries may consider emergency&nbsp;use or conditional approval regulatory pathways for ZIKV vaccine registration according to&nbsp;their national legislation. It may also serve as basis for the f…	TPP for emergency use. Dose regimen Preferred:Single dose primary&nbsp;series. Minimal:&nbsp;More than one dose.&nbsp;If multiple doses are&nbsp;required, a short interval&nbsp;between doses is&nbsp;preferred given the need&nbsp;to mount immunity&nbsp;rapidly in the context of&nbsp;an outbreak.&nbsp;&nbsp; Durability of protection: Preferred Confers long-lasting&nbsp;protection of more than 1 yea…	Vaccine	Preferred: Safety and reactogenicity at least comparable to WHO recommended routine vaccines, providing a highly favourable riskbenefit profile, ideally with only mild, transient adverse events related to vaccination and no serious AEs related to vaccination. Low risk of high fever. Minimal: Tolerable reactogenicity and acceptable safety profile where vaccine benefits outweigh safety risks; platf…	&nbsp;	Active	Preferred and minimal: Women of reproductive age (including adolescent and pre-adolescent girls 9 years of age or older), and boys/men of the same ages. Potential exclusions: pre-existing neurologic or autoimmune disorders, immuno-suppressed individuals, depending on the vaccine platform used.	http://www.who.int/immunization/research/development/WHO_UNICEF_Zikavac_TPP_Feb2017.pdf?ua=1	&nbsp;	2017	WHO
	2019-05-31
	Copyright & Disclaimer
	Copyright & Disclaimer Copyright © World Health Organization on behalf of the Special Programme for Research and Training in Tropical Diseases 2018 Some rights reserved. This work is available under the Creative Commons Attribution-NonCommercial-ShareAlike 3.0 IGOlicence (CC BY-NCSA 3.0 IGO; https://creativecommons.org/licenses/bync-sa/3.0/igo). Under the terms of this licence, you may copy, redi…
	General disclaimers. The designations employed and the presentation of the material in this publication do not imply the expression of any opinion whatsoever on the part of WHO, including TDR, concerning the legal status of any country, territory, city or area or of its authorities, or concerning the delimitation of its frontiers or boundaries. Dotted and dashed lines on maps represent approximat…

## Sheet: HPPD analysis
		NUMBER OF HEALTH PRODUCT PROFILES BY AUTHOR (n= total number of products)
		WORLD HEALTH ORGANIZATION (includes partners: GARDP, UNICEF) (n=51)					ALNYLAM PHARMA (n=1)	BILL AND MELINDA GATES FOUNDATION (n=24)						CADO (n=1)	CAMI (n=1)	CDC (n=1)	DNDi (n=10)		EMVDA (n=1)	FIND (n=13)	GHIT FUND (n=62)			IDC (n=1)	JANSSEN (n=1)	LSHTM (n=9)	MALERA (n=8)			MMV (n=6)	MSF (n=1)	MURTAGH GROUP (n=1)	OXFORD UNIVERSITY CLINICAL RESEARCH UNIT (n=1)	PATH (n=5)	SABIN VACCINE INSTITUTE (n=1)	SERUM INSTITUTE (n=12)	GOERGE WASHINGTON UNIVERSITY (n=1)	TOVA (n=1)	UNICEF (n=2)		TOTALS (n=215)
	DISEASE / HEALTH ISSUE	Diagnostic	Drug	Vaccine	Digital Health	Drug Regimen	Drug	Diagnostic	Drug	Vaccine	Drug Regimen	Injectable /implant	Not Defined	Drug	Vaccine	Vaccine	Drug	Vaccine	Vaccine	Diagnostic	Diagnostic	Drug	Vaccine	Diagnostic	Drug	Diagnostic	Diagnostic	Drug	Vaccine	Drug	Diagnostic	Diagnostic	Drug	Diagnostic	Vaccine	Vaccine	Vaccine	Vaccine	Diagnostic	Vaccine	Diagnostic	Drug	Vaccine	Digital Health	Drug Regime	Injectable /implant	Not Defined	Total
	Bacteria Streptococcus Pneumoniae																						1													1							2					2
	Bacterial Vs Non-Bacterial Fever																			1			1																		1		1					2
	Blinding Trachoma																																	1							1							1
	Breast Cancer																																			1							1					1
	Buruli Ulcer																				1	1																			1	1						2
	Chagas Disease																1			5	1	3																			6	4						10
	Chlamydia	1																																							1							1
	Contraception											1	3																																	1	3	4
	Cryptosporidiosis								1												1	1	1																		1	2	1					4
	Cutaneous Leishmaniasis																1																									1						1
	Dengue																				1	1	1										1			1					1	2	2					5
	Diarrhoea									1																										2			1		1		3					4
	Diphtheria, Tetanus, Pertussis, Poliomyelitis, Haemophilus Influenzae Type B And Hepatitis B																																			2							2					2
	Ebola	1		2																											1										2		2					4
	Echinococcosis																				1	1	1																		1	1	1					3
	Filovirus			1																																							1					1
	Gonorrhoea	1	2														2																								1	4						5
	Group B Streptococcus			1																																							1					1
	Hepatitis B						1																																			1						1
	Hepatitis C	1																																							1					0		1
	Herpes Simplex Virus			2																																							2					2
	HIV	1								1		1		1	1		1				2	2	2									1									4	4	4			1		13
	HIV and Syphilis																							1																	1							1
	Hookworm Disease																																		1		1						2					2
	Human African Trypanosomiasis								2								2																									4						4
	Human Papillomavirus	1								2																										1					1		3					4
	Influenza			1																																							1					1
	Influenza A			1																																							1					1
	Lassa Virus			1																																							1					1
	Leishmaniasis																				1	3	1																		1	3	1					5
	Lymphatic Filariasis																				1	1	1			2															3	1	1					5
	Malaria		1	2															1	3	2	4	2				2	5	1	6				2							9	16	6					31
	Meningococcal																																			1							1					1
	Mers-Cov			3																																							3					3
	Mycetoma																				1	1	1																		1	1	1					3
	Neonatal Sepsis																	2																									2					2
	Nipah Virus			1																																							1					1
	Onchocerciasis																				1	1	1			2												1			3	1	2					6
	Other NTD Recognized by WHO																				1	1	1																		1	1	1					3
	Pneumonia			1						3																													1		1		4					5
	Polio								1	1																																1	1					2
	Rabies																																			1							1					1
	Rift Valley Fever															1																											1					1
	Rotavirus									1																																	1					1
	RSV			2						1		1																															3			1		4
	Schistosomiasis																				1	1	1			2								1							4	1	1					6
	Soil-Transmitted Helminths																				1	1	1			1								1							3	1	1					5
	Syphilis	1																																							1							1
	Trachoma																									2										2					2		2					4
	Trichomoniasis	1																																							1							1
	Tuberculosis	6		2	7	3				1	1									4	2	4	2		1																12	5	5	7	4			33
	Typhoid									1																																	1					1
	Universal Influenza									1																																	1					1
	Visceral Leishmaniasis																1																									1						1
	Zika Virus	3		1																																					3		1					4
	TOTALS	17	3	21	7	3	1	0	4	13	1	3	3	1	1	1	8	2	1	13	18	26	18	1	1	9	2	5	1	6	1	1	1	5	1	12	1	1	2	0	69	56	73	7	4	3	3	215

## Sheet: Fig 1 profiles by disease
			NUMBER OF HEALTH PRODUCT PROFILES
			WORLD HEALTH ORGANIZATION (n=31)					ALNYLAM PHARMA (n=1)	BILL AND MELINDA GATES FOUNDATION (n=24)						CADO (n=1)	CAMI (n=1)	CDC (n=1)	DNDi (n=10)		EMVDA (n=1)	FIND (n=13)	GHIT FUND (n=62)			IDC (n=1)	JANSSEN (n=1)	LSHTM (n=9)	MALERA (n=8)			MMV (n=6)	MSF (n=1)	MURTAGH GROUP (n=1)	OXFORD UNIVERSITY CLINICAL RESEARCH UNIT (n=1)	PATH (n=5)	SABIN VACCINE INSTITUTE (n=1)	SERUM INSTITUTE (n=12)	GOERGE WASHINGTON UNIVERSITY (n=1)	TOVA (n=1)	UNICEF (n=3)		TOTALS (n=196)
	DISEASE / HEALTH ISSUE		Diagnostic	Drug	Vaccine	Digital Health	Drug Regime	Drug	Diagnostic	Drug	Vaccine	Drug Regimen	Injectible /implant	Not Definned	Drug	Vaccine	Vaccine	Drug	Vaccine	Vaccine	Diagnostic	Diagnostic	Drug	Vaccine	Diagnostic	Drug	Diagnostic	Diagnostic	Drug	Vaccine	Drug	Diagnostic	Diagnostic	Drug	Diagnostic	Vaccine	Vaccine	Vaccine	Vaccine	Diagnostic	Vaccine	Diagnostic	Drug	Vaccine	Digital Health	Drug Regime	Injectable /implant	Not Defined	Total
	Blinding Trachoma																	1																								1							1
	Breast Cancer							1																																				1					1
	Chlamydia				1																																					1							1
	Cutaneous Leishmaniasis																																				1						1						1
	Filovirus																							1													1							1					1
	Group B Streptococcus																					1	1																					1					1
	Hepatitis B																																				2						1						1
	Hepatitis C																	2																								1					0		1
	HIV and Syphilis									1	1																															1							1
	Influenza				3																																							1					1
	Influenza A																					1	1	1																				1					1
	Lassa Virus																					1	1	1																				1					1
	Meningococcal		1		2																											1												1					1
	Nipah Virus		3																																						1			1					1
	Rabies																					1	1	1			2												1					1					1
	Rift Valley Fever																					1	1	1			2								1									1					1
	Rotavirus																	1			5	1	3																					1					1
	Syphilis																																									1							1
	Trichomoniasis																																									1							1
	Typhoid																																											1					1
	Universal Influenza																																											1					1
	Visceral Leishmaniasis																																										1						1
	Bacteria Streptococcus Pneumoniae																																		1									2					2
	Bacterial Vs Non-Bacterial Fever																																				1					1		1					2
	Buruli Ulcer		1																																							1	1						2
	Diphtheria, Tetanus, Pertussis, Poliomyelitis, Haemophilus Influenzae Type B And Hepatitis B										1																																	2					2
	Herpes Simplex Virus																																			1		1						2					2
	Hookworm Disease										1		1																															2					2
	Neonatal Sepsis																										2										2							2					2
	Polio																					1	1	1			1								1								1	1					2
	Echinococcosis																	1																								1	1	1					3
	Mers-Cov									2								2																										3					3
	Mycetoma										3																													1		1	1	1					3
	Other NTD Recognized by WHO																					1	3	1																		1	1	1					3
	Contraception																																				1										1	3	4
	Cryptosporidiosis				1																																					1	2	1					4
	Diarrhoea										1																															1		3					4
	Ebola										1																															2		2					4
	Human African Trypanosomiasis																					1	1	1																			4						4
	Human Papillomavirus										2																										1					1		3					4
	RSV		1								1		1		1	1		1				2	2	2									1											3			1		4
	Trachoma																																									2		2					4
	Zika Virus																																									3		1					4
	Dengue																1																									1	2	2					5
	Gonorrhoea																				1			1																		1	4						5
	Leishmaniasis												1	3																												1	3	1					5
	Lymphatic Filariasis									1												1	1	1																		3	1	1					5
	Pneumonia																					1	1	1			2															1		4					5
	Soil-Transmitted Helminths		6			7	3				1	1									4	2	4	2		1																3	1	1					5
	Onchocerciasis																					1	1	1										1			1					3	1	2					6
	Schistosomiasis				2															1	3	2	4	2				2	5	1	6				2							4	1	1					6
	Chagas Disease																								1																	6	4						10
	HIV																		2																							4	4	4			1		13
	Malaria										1																										2			1		9	16	6					31
	Tuberculosis																																									12	5	5	7	4			33

## Sheet: Fig 2 profiles by Organization
		Diagnostic	Drug	Vaccine	Digital Health	Drug Regimen	Injectable /implant	Not Defined	totals
	ALNYLAM PHARMA		1						1															Figure 2 Product profiles by organization author (May 2019 n=215)
	CADO		1						1
	CAMI			1					1
	CDC			1					1
	EMVDA			1					1
	IDC	1							1
	JANSSEN		1						1
	MSF	1							1
	MURTAGH GROUP	1							1
	OXFORD UNIVERSITY CLINICAL RESEARCH UNIT		1						1
	SABIN VACCINE INSTITUTE			1					1
	GOERGE WASHINGTON UNIVERSITY			1					1
	TOVA			1					1
	UNICEF	2							2
	PATH	5							5
	MMV		6						6
	MALERA	2	5	1					8
	LSHTM	9							9
	DNDi		8	2					10
	SERUM INSTITUTE			12					12
	FIND	13							13
	BILL AND MELINDA GATES FOUNDATION		4	13		1	3	3	24
	WORLD HEALTH ORGANIZATION	17	3	21	7	3			51
	GHIT FUND	18	26	18					62
	TOTALS	69	56	73	7	4	3	3	215

## Sheet: Fig 3 profiles by WHO
DISEASE / HEALTH ISSUE	Diagnostic	Drug	Vaccine	Digital Health	Drug Regimen										Figure 3. Product Profiles authored by WHO - includes partnerships with UNICEF, GARDP (n=215 May 2019)
Chlamydia	1					1
Filovirus			1			1
Group B Streptococcus			1			1
Hepatitis C	1					1
HIV	1					1
Human Papillomavirus	1					1
Influenza			1			1
Influenza A			1			1
Lassa Virus			1			1
Nipah Virus			1			1
Pneumonia			1			1
Syphilis	1					1
Trichomoniasis	1					1
Herpes Simplex Virus			2			2
RSV			2			2
Ebola	1		2			3
Gonorrhoea	1	2				3
Malaria		1	2			3
Mers-Cov			3			3
Zika Virus	3		1			4
Tuberculosis	6		2	7	3	18
